# Supplementary material for: Femtosecond laser fabrication of silver nanostructures on glass for surface enhanced Raman spectroscopy
Source: Sci Rep. 2019 Nov 19;9:17058. doi: 10.1038/s41598-019-53328-6 (PMC6864074; doi:10.1038/s41598-019-53328-6)
Supplement: Supplementary file 2 — Dataset 1 [file 41598_2019_53328_MOESM2_ESM.xlsx]

## Sheet: fig 6 SERS
y location	x location	y	x	BG (883.843cm-1)	PEAK (916.185 cm-1)	EF	PEAK (916.185 cm-1)	RegularRS	MEAN BG	PEAK (916.185 cm-1) ENHANCEMENT	AEF >0	AEF >1*10^6	AEF >1*10^7	AEF >1*10^8	AEF >1*10^9	>1*10^10	AEF >1*10^11	AEF >1*10^12
7254.86	-27635.8	0	0	93.4755	90.3323	-9.40603e+08	90.3323	260.722	139.379
7254.86	-27634.3	0	1.5	147.673	151.156	2.25846e+08	151.156			151.156	2.25846e+08	2.25846e+08	2.25846e+08	2.25846e+08
7254.86	-27632.8	0	3	143.924	143.93	8.72628e+07	143.93			143.93	8.72628e+07	8.72628e+07	8.72628e+07
7254.86	-27631.3	0	4.5	147.372	154.77	2.95145e+08	154.77			154.77	2.95145e+08	2.95145e+08	2.95145e+08	2.95145e+08
7254.86	-27629.8	0	6	160.492	174.04	6.64707e+08	174.04			174.04	6.64707e+08	6.64707e+08	6.64707e+08	6.64707e+08
7254.86	-27628.3	0	7.5	149.547	154.167	2.83593e+08	154.167			154.167	2.83593e+08	2.83593e+08	2.83593e+08	2.83593e+08
7254.86	-27626.8	0	9	143.699	140.919	2.95161e+07	140.919			140.919	2.95161e+07	2.95161e+07	2.95161e+07
7254.86	-27625.3	0	10.5	149.169	153.565	2.72048e+08	153.565			153.565	2.72048e+08	2.72048e+08	2.72048e+08	2.72048e+08
7254.86	-27623.8	0	12	132.38	137.305	-3.97755e+07	137.305
7254.86	-27622.3	0	13.5	155.169	161.394	4.22183e+08	161.394			161.394	4.22183e+08	4.22183e+08	4.22183e+08	4.22183e+08
7254.86	-27620.8	0	15	145.125	140.919	2.95161e+07	140.919			140.919	2.95161e+07	2.95161e+07	2.95161e+07
7254.86	-27619.3	0	16.5	146.172	158.985	3.75989e+08	158.985			158.985	3.75989e+08	3.75989e+08	3.75989e+08	3.75989e+08
7254.86	-27617.8	0	18	136.727	137.305	-3.97755e+07	137.305
7254.86	-27616.3	0	19.5	146.472	148.747	1.79652e+08	148.747			148.747	1.79652e+08	1.79652e+08	1.79652e+08	1.79652e+08
7254.86	-27614.8	0	21	152.544	154.167	2.83593e+08	154.167			154.167	2.83593e+08	2.83593e+08	2.83593e+08	2.83593e+08
7254.86	-27613.3	0	22.5	131.106	133.09	-1.20619e+08	133.09
7254.86	-27611.8	0	24	143.173	141.521	4.10609e+07	141.521			141.521	4.10609e+07	4.10609e+07	4.10609e+07
7254.86	-27610.3	0	25.5	128.632	125.261	-2.70762e+08	125.261
7254.86	-27608.8	0	27	132.454	125.863	-2.5921e+08	125.863
7254.86	-27607.3	0	28.5	128.631	128.272	-2.13016e+08	128.272
7254.86	-27605.8	0	30	132.381	133.09	-1.20619e+08	133.09
7254.86	-27604.3	0	31.5	144.149	145.736	1.21905e+08	145.736			145.736	1.21905e+08	1.21905e+08	1.21905e+08	1.21905e+08
7254.86	-27602.8	0	33	129.38	130.079	-1.78366e+08	130.079
7254.86	-27601.3	0	34.5	125.258	116.83	-4.32442e+08	116.83
7254.86	-27599.8	0	36	130.881	138.51	-1.66783e+07	138.51
7254.86	-27598.3	0	37.5	131.78	134.294	-9.75222e+07	134.294
7254.86	-27596.8	0	39	125.408	131.283	-1.55269e+08	131.283
7254.86	-27595.3	0	40.5	113.939	116.83	-4.32442e+08	116.83
7254.86	-27593.8	0	42	139.801	148.145	1.68107e+08	148.145			148.145	1.68107e+08	1.68107e+08	1.68107e+08	1.68107e+08
7254.86	-27592.3	0	43.5	138.453	151.156	2.25846e+08	151.156			151.156	2.25846e+08	2.25846e+08	2.25846e+08	2.25846e+08
7254.86	-27590.8	0	45	149.17	153.565	2.72048e+08	153.565			153.565	2.72048e+08	2.72048e+08	2.72048e+08	2.72048e+08
7254.86	-27589.3	0	46.5	126.532	140.316	1.79638e+07	140.316			140.316	1.79638e+07	1.79638e+07	1.79638e+07
7254.86	-27587.8	0	48	127.506	130.079	-1.78366e+08	130.079
7254.86	-27586.3	0	49.5	131.255	133.692	-1.09074e+08	133.692
7254.86	-27584.8	0	51	127.357	134.896	-8.59773e+07	134.896
7254.86	-27583.3	0	52.5	140.851	142.123	5.26133e+07	142.123			142.123	5.26133e+07	5.26133e+07	5.26133e+07
7254.86	-27581.8	0	54	145.422	149.952	2.02749e+08	149.952			149.952	2.02749e+08	2.02749e+08	2.02749e+08	2.02749e+08
7254.86	-27580.3	0	55.5	122.334	131.885	-1.43717e+08	131.885
7254.86	-27578.8	0	57	125.332	124.056	-2.93859e+08	124.056
7254.86	-27577.3	0	58.5	135.452	138.51	-1.66783e+07	138.51
7254.86	-27575.8	0	60	122.634	127.67	-2.2456e+08	127.67
7254.86	-27574.3	0	61.5	129.081	121.046	-3.51599e+08	121.046
7254.86	-27572.8	0	63	133.131	135.499	-7.4425e+07	135.499
7254.86	-27571.3	0	64.5	128.258	122.852	-3.16957e+08	122.852
7254.86	-27569.8	1.5	0	120.012	126.465	-2.47658e+08	126.465
7254.86	-27568.3	1.5	1.5	131.33	132.487	-1.32172e+08	132.487
7256.36	-27635.8	1.5	3	147.297	163.2	4.56825e+08	163.2			163.2	4.56825e+08	4.56825e+08	4.56825e+08	4.56825e+08
7256.36	-27634.3	1.5	4.5	153.668	156.576	3.29787e+08	156.576			156.576	3.29787e+08	3.29787e+08	3.29787e+08	3.29787e+08
7256.36	-27632.8	1.5	6	160.641	160.792	4.10631e+08	160.792			160.792	4.10631e+08	4.10631e+08	4.10631e+08	4.10631e+08
7256.36	-27631.3	1.5	7.5	158.615	166.211	5.14572e+08	166.211			166.211	5.14572e+08	5.14572e+08	5.14572e+08	5.14572e+08
7256.36	-27629.8	1.5	9	145.873	146.338	1.33457e+08	146.338			146.338	1.33457e+08	1.33457e+08	1.33457e+08	1.33457e+08
7256.36	-27628.3	1.5	10.5	142.275	146.338	1.33457e+08	146.338			146.338	1.33457e+08	1.33457e+08	1.33457e+08	1.33457e+08
7256.36	-27626.8	1.5	12	137.627	139.714	6.4189e+06	139.714			139.714	6.4189e+06	6.4189e+06
7256.36	-27625.3	1.5	13.5	141.827	146.338	1.33457e+08	146.338			146.338	1.33457e+08	1.33457e+08	1.33457e+08	1.33457e+08
7256.36	-27623.8	1.5	15	147.896	149.952	2.02749e+08	149.952			149.952	2.02749e+08	2.02749e+08	2.02749e+08	2.02749e+08
7256.36	-27622.3	1.5	16.5	142.724	140.316	1.79638e+07	140.316			140.316	1.79638e+07	1.79638e+07	1.79638e+07
7256.36	-27620.8	1.5	18	140.399	143.93	8.72628e+07	143.93			143.93	8.72628e+07	8.72628e+07	8.72628e+07
7256.36	-27619.3	1.5	19.5	138.451	138.51	-1.66783e+07	138.51
7256.36	-27617.8	1.5	21	147.746	141.521	4.10609e+07	141.521			141.521	4.10609e+07	4.10609e+07	4.10609e+07
7256.36	-27616.3	1.5	22.5	136.878	138.51	-1.66783e+07	138.51
7256.36	-27614.8	1.5	24	131.256	124.659	-2.82307e+08	124.659
7256.36	-27613.3	1.5	25.5	148.197	161.996	4.33728e+08	161.996			161.996	4.33728e+08	4.33728e+08	4.33728e+08	4.33728e+08
7256.36	-27611.8	1.5	27	143.325	149.952	2.02749e+08	149.952			149.952	2.02749e+08	2.02749e+08	2.02749e+08	2.02749e+08
7256.36	-27610.3	1.5	28.5	131.553	139.714	6.4189e+06	139.714			139.714	6.4189e+06	6.4189e+06
7256.36	-27608.8	1.5	30	124.059	129.476	-1.89918e+08	129.476
7256.36	-27607.3	1.5	31.5	121.735	131.885	-1.43717e+08	131.885
7256.36	-27605.8	1.5	33	119.788	131.885	-1.43717e+08	131.885
7256.36	-27604.3	1.5	34.5	125.932	124.659	-2.82307e+08	124.659
7256.36	-27602.8	1.5	36	122.785	120.443	-3.63151e+08	120.443
7256.36	-27601.3	1.5	37.5	130.956	145.134	1.1036e+08	145.134			145.134	1.1036e+08	1.1036e+08	1.1036e+08	1.1036e+08
7256.36	-27599.8	1.5	39	126.083	129.476	-1.89918e+08	129.476
7256.36	-27598.3	1.5	40.5	120.687	122.852	-3.16957e+08	122.852
7256.36	-27596.8	1.5	42	124.286	133.09	-1.20619e+08	133.09
7256.36	-27595.3	1.5	43.5	118.887	118.034	-4.09345e+08	118.034
7256.36	-27593.8	1.5	45	133.131	143.327	7.57104e+07	143.327			143.327	7.57104e+07	7.57104e+07	7.57104e+07
7256.36	-27592.3	1.5	46.5	131.03	133.692	-1.09074e+08	133.692
7256.36	-27590.8	1.5	48	127.208	129.476	-1.89918e+08	129.476
7256.36	-27589.3	1.5	49.5	118.063	118.034	-4.09345e+08	118.034
7256.36	-27587.8	1.5	51	125.258	119.239	-3.86248e+08	119.239
7256.36	-27586.3	1.5	52.5	134.703	137.907	-2.82306e+07	137.907
7256.36	-27584.8	1.5	54	129.231	122.25	-3.28501e+08	122.25
7256.36	-27583.3	1.5	55.5	124.209	130.079	-1.78366e+08	130.079
7256.36	-27581.8	1.5	57	137.253	132.487	-1.32172e+08	132.487
7256.36	-27580.3	1.5	58.5	130.056	130.681	-1.66821e+08	130.681
7256.36	-27578.8	1.5	60	131.031	126.465	-2.47658e+08	126.465
7256.36	-27577.3	1.5	61.5	143.474	152.36	2.48943e+08	152.36			152.36	2.48943e+08	2.48943e+08	2.48943e+08	2.48943e+08
7256.36	-27575.8	1.5	63	136.427	142.725	6.41656e+07	142.725			142.725	6.41656e+07	6.41656e+07	6.41656e+07
7256.36	-27574.3	1.5	64.5	137.103	133.692	-1.09074e+08	133.692
7256.36	-27572.8	3	0	124.509	134.896	-8.59773e+07	134.896
7256.36	-27571.3	3	1.5	146.398	143.93	8.72628e+07	143.93			143.93	8.72628e+07	8.72628e+07	8.72628e+07
7256.36	-27569.8	3	3	142.574	140.919	2.95161e+07	140.919			140.919	2.95161e+07	2.95161e+07	2.95161e+07
7256.36	-27568.3	3	4.5	145.573	160.19	3.99086e+08	160.19			160.19	3.99086e+08	3.99086e+08	3.99086e+08	3.99086e+08
7257.86	-27635.8	3	6	156.517	157.178	3.41339e+08	157.178			157.178	3.41339e+08	3.41339e+08	3.41339e+08	3.41339e+08
7257.86	-27634.3	3	7.5	152.168	166.211	5.14572e+08	166.211			166.211	5.14572e+08	5.14572e+08	5.14572e+08	5.14572e+08
7257.86	-27632.8	3	9	130.657	134.896	-8.59773e+07	134.896
7257.86	-27631.3	3	10.5	140.177	139.714	6.4189e+06	139.714			139.714	6.4189e+06	6.4189e+06
7257.86	-27629.8	3	12	138.152	140.919	2.95161e+07	140.919			140.919	2.95161e+07	2.95161e+07	2.95161e+07
7257.86	-27628.3	3	13.5	159.74	160.19	3.99086e+08	160.19			160.19	3.99086e+08	3.99086e+08	3.99086e+08	3.99086e+08
7257.86	-27626.8	3	15	143.7	155.974	3.18242e+08	155.974			155.974	3.18242e+08	3.18242e+08	3.18242e+08	3.18242e+08
7257.86	-27625.3	3	16.5	145.797	151.156	2.25846e+08	151.156			151.156	2.25846e+08	2.25846e+08	2.25846e+08	2.25846e+08
7257.86	-27623.8	3	18	142.425	156.576	3.29787e+08	156.576			156.576	3.29787e+08	3.29787e+08	3.29787e+08	3.29787e+08
7257.86	-27622.3	3	19.5	135.004	136.703	-5.13278e+07	136.703
7257.86	-27620.8	3	21	133.429	139.112	-5.13342e+06	139.112
7257.86	-27619.3	3	22.5	140.026	128.272	-2.13016e+08	128.272
7257.86	-27617.8	3	24	138.676	148.747	1.79652e+08	148.747			148.747	1.79652e+08	1.79652e+08	1.79652e+08	1.79652e+08
7257.86	-27616.3	3	25.5	140.175	139.714	6.4189e+06	139.714			139.714	6.4189e+06	6.4189e+06
7257.86	-27614.8	3	27	132.305	141.521	4.10609e+07	141.521			141.521	4.10609e+07	4.10609e+07	4.10609e+07
7257.86	-27613.3	3	28.5	142.423	142.725	6.41656e+07	142.725			142.725	6.41656e+07	6.41656e+07	6.41656e+07
7257.86	-27611.8	3	30	140.25	143.327	7.57104e+07	143.327			143.327	7.57104e+07	7.57104e+07	7.57104e+07
7257.86	-27610.3	3	31.5	133.955	144.532	9.88076e+07	144.532			144.532	9.88076e+07	9.88076e+07	9.88076e+07
7257.86	-27608.8	3	33	132.979	134.294	-9.75222e+07	134.294
7257.86	-27607.3	3	34.5	133.279	149.952	2.02749e+08	149.952			149.952	2.02749e+08	2.02749e+08	2.02749e+08	2.02749e+08
7257.86	-27605.8	3	36	132.604	139.112	-5.13342e+06	139.112
7257.86	-27604.3	3	37.5	125.034	122.852	-3.16957e+08	122.852
7257.86	-27602.8	3	39	114.39	121.648	-3.40054e+08	121.648
7257.86	-27601.3	3	40.5	127.357	137.305	-3.97755e+07	137.305
7257.86	-27599.8	3	42	127.882	129.476	-1.89918e+08	129.476
7257.86	-27598.3	3	43.5	117.913	130.681	-1.66821e+08	130.681
7257.86	-27596.8	3	45	134.329	152.963	2.60495e+08	152.963			152.963	2.60495e+08	2.60495e+08	2.60495e+08	2.60495e+08
7257.86	-27595.3	3	46.5	258.837	326.401	3.58661e+09	326.401			326.401	3.58661e+09	3.58661e+09	3.58661e+09	3.58661e+09	3.58661e+09
7257.86	-27593.8	3	48	133.279	141.521	4.10609e+07	141.521			141.521	4.10609e+07	4.10609e+07	4.10609e+07
7257.86	-27592.3	3	49.5	134.928	138.51	-1.66783e+07	138.51
7257.86	-27590.8	3	51	133.053	130.681	-1.66821e+08	130.681
7257.86	-27589.3	3	52.5	133.354	145.736	1.21905e+08	145.736			145.736	1.21905e+08	1.21905e+08	1.21905e+08	1.21905e+08
7257.86	-27587.8	3	54	136.952	132.487	-1.32172e+08	132.487
7257.86	-27586.3	3	55.5	130.279	135.499	-7.4425e+07	135.499
7257.86	-27584.8	3	57	123.533	116.83	-4.32442e+08	116.83
7257.86	-27583.3	3	58.5	132.229	133.09	-1.20619e+08	133.09
7257.86	-27581.8	3	60	129.456	127.067	-2.36113e+08	127.067
7257.86	-27580.3	3	61.5	131.182	136.703	-5.13278e+07	136.703
7257.86	-27578.8	3	63	135.079	139.112	-5.13342e+06	139.112
7257.86	-27577.3	3	64.5	128.931	136.101	-6.28801e+07	136.101
7257.86	-27575.8	4.5	0	125.034	126.465	-2.47658e+08	126.465
7257.86	-27574.3	4.5	1.5	126.609	128.874	-2.01463e+08	128.874
7257.86	-27572.8	4.5	3	127.882	127.067	-2.36113e+08	127.067
7257.86	-27571.3	4.5	4.5	135.004	127.67	-2.2456e+08	127.67
7257.86	-27569.8	4.5	6	148.496	142.123	5.26133e+07	142.123			142.123	5.26133e+07	5.26133e+07	5.26133e+07
7257.86	-27568.3	4.5	7.5	147.371	150.554	2.14301e+08	150.554			150.554	2.14301e+08	2.14301e+08	2.14301e+08	2.14301e+08
7259.36	-27635.8	4.5	9	148.196	156.576	3.29787e+08	156.576			156.576	3.29787e+08	3.29787e+08	3.29787e+08	3.29787e+08
7259.36	-27634.3	4.5	10.5	141.901	142.123	5.26133e+07	142.123			142.123	5.26133e+07	5.26133e+07	5.26133e+07
7259.36	-27632.8	4.5	12	141.751	140.919	2.95161e+07	140.919			140.919	2.95161e+07	2.95161e+07	2.95161e+07
7259.36	-27631.3	4.5	13.5	143.097	140.919	2.95161e+07	140.919			140.919	2.95161e+07	2.95161e+07	2.95161e+07
7259.36	-27629.8	4.5	15	151.195	146.94	1.45002e+08	146.94			146.94	1.45002e+08	1.45002e+08	1.45002e+08	1.45002e+08
7259.36	-27628.3	4.5	16.5	139.651	136.101	-6.28801e+07	136.101
7259.36	-27626.8	4.5	18	135.977	137.305	-3.97755e+07	137.305
7259.36	-27625.3	4.5	19.5	141.45	155.974	3.18242e+08	155.974			155.974	3.18242e+08	3.18242e+08	3.18242e+08	3.18242e+08
7259.36	-27623.8	4.5	21	138.301	130.079	-1.78366e+08	130.079
7259.36	-27622.3	4.5	22.5	148.873	154.167	2.83593e+08	154.167			154.167	2.83593e+08	2.83593e+08	2.83593e+08	2.83593e+08
7259.36	-27620.8	4.5	24	134.855	144.532	9.88076e+07	144.532			144.532	9.88076e+07	9.88076e+07	9.88076e+07
7259.36	-27619.3	4.5	25.5	131.631	130.681	-1.66821e+08	130.681
7259.36	-27617.8	4.5	27	130.28	132.487	-1.32172e+08	132.487
7259.36	-27616.3	4.5	28.5	140.325	130.681	-1.66821e+08	130.681
7259.36	-27614.8	4.5	30	145.497	148.747	1.79652e+08	148.747			148.747	1.79652e+08	1.79652e+08	1.79652e+08	1.79652e+08
7259.36	-27613.3	4.5	31.5	137.478	139.714	6.4189e+06	139.714			139.714	6.4189e+06	6.4189e+06
7259.36	-27611.8	4.5	33	138.228	148.747	1.79652e+08	148.747			148.747	1.79652e+08	1.79652e+08	1.79652e+08	1.79652e+08
7259.36	-27610.3	4.5	34.5	121.959	119.239	-3.86248e+08	119.239
7259.36	-27608.8	4.5	36	109.593	110.808	-5.47936e+08	110.808
7259.36	-27607.3	4.5	37.5	132.154	136.703	-5.13278e+07	136.703
7259.36	-27605.8	4.5	39	121.586	125.261	-2.70762e+08	125.261
7259.36	-27604.3	4.5	40.5	121.06	113.819	-4.90189e+08	113.819
7259.36	-27602.8	4.5	42	112.442	109.001	-5.82585e+08	109.001
7259.36	-27601.3	4.5	43.5	119.787	122.25	-3.28501e+08	122.25
7259.36	-27599.8	4.5	45	118.437	121.648	-3.40054e+08	121.648
7259.36	-27598.3	4.5	46.5	134.253	128.272	-2.13016e+08	128.272
7259.36	-27596.8	4.5	48	128.632	130.681	-1.66821e+08	130.681
7259.36	-27595.3	4.5	49.5	140.699	140.919	2.95161e+07	140.919			140.919	2.95161e+07	2.95161e+07	2.95161e+07
7259.36	-27593.8	4.5	51	126.458	122.25	-3.28501e+08	122.25
7259.36	-27592.3	4.5	52.5	136.653	135.499	-7.4425e+07	135.499
7259.36	-27590.8	4.5	54	142.05	141.521	4.10609e+07	141.521			141.521	4.10609e+07	4.10609e+07	4.10609e+07
7259.36	-27589.3	4.5	55.5	136.653	138.51	-1.66783e+07	138.51
7259.36	-27587.8	4.5	57	146.847	156.576	3.29787e+08	156.576			156.576	3.29787e+08	3.29787e+08	3.29787e+08	3.29787e+08
7259.36	-27586.3	4.5	58.5	128.482	124.659	-2.82307e+08	124.659
7259.36	-27584.8	4.5	60	138.226	139.714	6.4189e+06	139.714			139.714	6.4189e+06	6.4189e+06
7259.36	-27583.3	4.5	61.5	140.701	138.51	-1.66783e+07	138.51
7259.36	-27581.8	4.5	63	138.677	153.565	2.72048e+08	153.565			153.565	2.72048e+08	2.72048e+08	2.72048e+08	2.72048e+08
7259.36	-27580.3	4.5	64.5	130.28	137.305	-3.97755e+07	137.305
7259.36	-27578.8	6	0	111.468	112.614	-5.13286e+08	112.614
7259.36	-27577.3	6	1.5	124.509	134.896	-8.59773e+07	134.896
7259.36	-27575.8	6	3	134.929	130.079	-1.78366e+08	130.079
7259.36	-27574.3	6	4.5	129.906	130.681	-1.66821e+08	130.681
7259.36	-27572.8	6	6	124.284	116.83	-4.32442e+08	116.83
7259.36	-27571.3	6	7.5	143.323	137.907	-2.82306e+07	137.907
7259.36	-27569.8	6	9	150.596	163.803	4.68377e+08	163.803			163.803	4.68377e+08	4.68377e+08	4.68377e+08	4.68377e+08
7259.36	-27568.3	6	10.5	141.75	155.974	3.18242e+08	155.974			155.974	3.18242e+08	3.18242e+08	3.18242e+08	3.18242e+08
7260.86	-27635.8	6	12	130.88	144.532	9.88076e+07	144.532			144.532	9.88076e+07	9.88076e+07	9.88076e+07
7260.86	-27634.3	6	13.5	135.004	143.327	7.57104e+07	143.327			143.327	7.57104e+07	7.57104e+07	7.57104e+07
7260.86	-27632.8	6	15	148.645	146.94	1.45002e+08	146.94			146.94	1.45002e+08	1.45002e+08	1.45002e+08	1.45002e+08
7260.86	-27631.3	6	16.5	135.229	140.919	2.95161e+07	140.919			140.919	2.95161e+07	2.95161e+07	2.95161e+07
7260.86	-27629.8	6	18	132.754	128.874	-2.01463e+08	128.874
7260.86	-27628.3	6	19.5	138.827	143.327	7.57104e+07	143.327			143.327	7.57104e+07	7.57104e+07	7.57104e+07
7260.86	-27626.8	6	21	140.702	161.394	4.22183e+08	161.394			161.394	4.22183e+08	4.22183e+08	4.22183e+08	4.22183e+08
7260.86	-27625.3	6	22.5	128.407	135.499	-7.4425e+07	135.499
7260.86	-27623.8	6	24	137.403	137.305	-3.97755e+07	137.305
7260.86	-27622.3	6	25.5	124.059	116.228	-4.43995e+08	116.228
7260.86	-27620.8	6	27	124.51	122.852	-3.16957e+08	122.852
7260.86	-27619.3	6	28.5	131.029	131.885	-1.43717e+08	131.885
7260.86	-27617.8	6	30	127.959	127.067	-2.36113e+08	127.067
7260.86	-27616.3	6	31.5	130.88	130.681	-1.66821e+08	130.681
7260.86	-27614.8	6	33	128.931	132.487	-1.32172e+08	132.487
7260.86	-27613.3	6	34.5	126.159	129.476	-1.89918e+08	129.476
7260.86	-27611.8	6	36	126.531	127.067	-2.36113e+08	127.067
7260.86	-27610.3	6	37.5	126.983	141.521	4.10609e+07	141.521			141.521	4.10609e+07	4.10609e+07	4.10609e+07
7260.86	-27608.8	6	39	113.116	113.819	-4.90189e+08	113.819
7260.86	-27607.3	6	40.5	116.713	120.443	-3.63151e+08	120.443
7260.86	-27605.8	6	42	123.236	122.25	-3.28501e+08	122.25
7260.86	-27604.3	6	43.5	126.609	130.079	-1.78366e+08	130.079
7260.86	-27602.8	6	45	125.782	129.476	-1.89918e+08	129.476
7260.86	-27601.3	6	46.5	126.608	135.499	-7.4425e+07	135.499
7260.86	-27599.8	6	48	123.759	118.636	-3.978e+08	118.636
7260.86	-27598.3	6	49.5	125.558	125.863	-2.5921e+08	125.863
7260.86	-27596.8	6	51	124.584	134.294	-9.75222e+07	134.294
7260.86	-27595.3	6	52.5	134.927	145.134	1.1036e+08	145.134			145.134	1.1036e+08	1.1036e+08	1.1036e+08	1.1036e+08
7260.86	-27593.8	6	54	131.554	152.963	2.60495e+08	152.963			152.963	2.60495e+08	2.60495e+08	2.60495e+08	2.60495e+08
7260.86	-27592.3	6	55.5	122.109	122.852	-3.16957e+08	122.852
7260.86	-27590.8	6	57	121.81	123.454	-3.05404e+08	123.454
7260.86	-27589.3	6	58.5	129.158	139.112	-5.13342e+06	139.112
7260.86	-27587.8	6	60	131.18	127.067	-2.36113e+08	127.067
7260.86	-27586.3	6	61.5	133.879	136.703	-5.13278e+07	136.703
7260.86	-27584.8	6	63	136.127	136.101	-6.28801e+07	136.101
7260.86	-27583.3	6	64.5	124.285	130.079	-1.78366e+08	130.079
7260.86	-27581.8	7.5	0	117.914	118.636	-3.978e+08	118.636
7260.86	-27580.3	7.5	1.5	139.126	136.703	-5.13278e+07	136.703
7260.86	-27578.8	7.5	3	136.803	138.51	-1.66783e+07	138.51
7260.86	-27577.3	7.5	4.5	122.26	133.692	-1.09074e+08	133.692
7260.86	-27575.8	7.5	6	119.937	126.465	-2.47658e+08	126.465
7260.86	-27574.3	7.5	7.5	122.036	137.907	-2.82306e+07	137.907
7260.86	-27572.8	7.5	9	140.851	146.338	1.33457e+08	146.338			146.338	1.33457e+08	1.33457e+08	1.33457e+08	1.33457e+08
7260.86	-27571.3	7.5	10.5	147.447	161.996	4.33728e+08	161.996			161.996	4.33728e+08	4.33728e+08	4.33728e+08	4.33728e+08
7260.86	-27569.8	7.5	12	148.796	155.372	3.0669e+08	155.372			155.372	3.0669e+08	3.0669e+08	3.0669e+08	3.0669e+08
7260.86	-27568.3	7.5	13.5	216.26	258.953	2.29312e+09	258.953			258.953	2.29312e+09	2.29312e+09	2.29312e+09	2.29312e+09	2.29312e+09
7262.36	-27635.8	7.5	15	148.795	143.93	8.72628e+07	143.93			143.93	8.72628e+07	8.72628e+07	8.72628e+07
7262.36	-27634.3	7.5	16.5	135.452	134.294	-9.75222e+07	134.294
7262.36	-27632.8	7.5	18	126.91	132.487	-1.32172e+08	132.487
7262.36	-27631.3	7.5	19.5	126.232	128.272	-2.13016e+08	128.272
7262.36	-27629.8	7.5	21	123.609	125.863	-2.5921e+08	125.863
7262.36	-27628.3	7.5	22.5	129.007	121.046	-3.51599e+08	121.046
7262.36	-27626.8	7.5	24	132.682	135.499	-7.4425e+07	135.499
7262.36	-27625.3	7.5	25.5	119.187	119.239	-3.86248e+08	119.239
7262.36	-27623.8	7.5	27	125.41	126.465	-2.47658e+08	126.465
7262.36	-27622.3	7.5	28.5	122.335	124.056	-2.93859e+08	124.056
7262.36	-27620.8	7.5	30	120.685	135.499	-7.4425e+07	135.499
7262.36	-27619.3	7.5	31.5	124.059	116.228	-4.43995e+08	116.228
7262.36	-27617.8	7.5	33	117.163	125.261	-2.70762e+08	125.261
7262.36	-27616.3	7.5	34.5	112.965	114.421	-4.78644e+08	114.421
7262.36	-27614.8	7.5	36	120.01	131.283	-1.55269e+08	131.283
7262.36	-27613.3	7.5	37.5	109.443	119.841	-3.74703e+08	119.841
7262.36	-27611.8	7.5	39	110.64	108.399	-5.9413e+08	108.399
7262.36	-27610.3	7.5	40.5	104.121	105.388	-6.51877e+08	105.388
7262.36	-27608.8	7.5	42	112.364	115.626	-4.5554e+08	115.626
7262.36	-27607.3	7.5	43.5	121.434	125.261	-2.70762e+08	125.261
7262.36	-27605.8	7.5	45	118.813	124.056	-2.93859e+08	124.056
7262.36	-27604.3	7.5	46.5	123.909	118.636	-3.978e+08	118.636
7262.36	-27602.8	7.5	48	115.814	121.046	-3.51599e+08	121.046
7262.36	-27601.3	7.5	49.5	114.09	121.648	-3.40054e+08	121.648
7262.36	-27599.8	7.5	51	116.714	107.796	-6.05683e+08	107.796
7262.36	-27598.3	7.5	52.5	127.431	119.841	-3.74703e+08	119.841
7262.36	-27596.8	7.5	54	135.903	133.09	-1.20619e+08	133.09
7262.36	-27595.3	7.5	55.5	128.407	134.896	-8.59773e+07	134.896
7262.36	-27593.8	7.5	57	124.883	128.272	-2.13016e+08	128.272
7262.36	-27592.3	7.5	58.5	132.307	137.305	-3.97755e+07	137.305
7262.36	-27590.8	7.5	60	135.452	128.272	-2.13016e+08	128.272
7262.36	-27589.3	7.5	61.5	136.055	136.101	-6.28801e+07	136.101
7262.36	-27587.8	7.5	63	139.125	140.919	2.95161e+07	140.919			140.919	2.95161e+07	2.95161e+07	2.95161e+07
7262.36	-27586.3	7.5	64.5	121.887	119.841	-3.74703e+08	119.841
7262.36	-27584.8	9	0	135.378	136.101	-6.28801e+07	136.101
7262.36	-27583.3	9	1.5	138.45	143.93	8.72628e+07	143.93			143.93	8.72628e+07	8.72628e+07	8.72628e+07
7262.36	-27581.8	9	3	117.762	128.272	-2.13016e+08	128.272
7262.36	-27580.3	9	4.5	138.753	140.316	1.79638e+07	140.316			140.316	1.79638e+07	1.79638e+07	1.79638e+07
7262.36	-27578.8	9	6	128.107	143.93	8.72628e+07	143.93			143.93	8.72628e+07	8.72628e+07	8.72628e+07
7262.36	-27577.3	9	7.5	125.109	127.67	-2.2456e+08	127.67
7262.36	-27575.8	9	9	126.757	130.681	-1.66821e+08	130.681
7262.36	-27574.3	9	10.5	138.452	137.907	-2.82306e+07	137.907
7262.36	-27572.8	9	12	162.363	184.88	8.72589e+08	184.88			184.88	8.72589e+08	8.72589e+08	8.72589e+08	8.72589e+08
7262.36	-27571.3	9	13.5	169.485	192.107	1.01118e+09	192.107			192.107	1.01118e+09	1.01118e+09	1.01118e+09	1.01118e+09	1.01118e+09
7262.36	-27569.8	9	15	139.351	143.93	8.72628e+07	143.93			143.93	8.72628e+07	8.72628e+07	8.72628e+07
7262.36	-27568.3	9	16.5	130.431	131.885	-1.43717e+08	131.885
7263.86	-27635.8	9	18	128.484	143.93	8.72628e+07	143.93			143.93	8.72628e+07	8.72628e+07	8.72628e+07
7263.86	-27634.3	9	19.5	131.63	131.885	-1.43717e+08	131.885
7263.86	-27632.8	9	21	126.457	131.885	-1.43717e+08	131.885
7263.86	-27631.3	9	22.5	128.031	122.25	-3.28501e+08	122.25
7263.86	-27629.8	9	24	122.335	136.703	-5.13278e+07	136.703
7263.86	-27628.3	9	25.5	138.227	142.725	6.41656e+07	142.725			142.725	6.41656e+07	6.41656e+07	6.41656e+07
7263.86	-27626.8	9	27	115.14	119.841	-3.74703e+08	119.841
7263.86	-27625.3	9	28.5	114.763	113.819	-4.90189e+08	113.819
7263.86	-27623.8	9	30	105.619	116.83	-4.32442e+08	116.83
7263.86	-27622.3	9	31.5	121.961	124.056	-2.93859e+08	124.056
7263.86	-27620.8	9	33	120.836	119.239	-3.86248e+08	119.239
7263.86	-27619.3	9	34.5	133.204	139.112	-5.13342e+06	139.112
7263.86	-27617.8	9	36	128.034	130.681	-1.66821e+08	130.681
7263.86	-27616.3	9	37.5	122.712	128.272	-2.13016e+08	128.272
7263.86	-27614.8	9	39	143.623	141.521	4.10609e+07	141.521			141.521	4.10609e+07	4.10609e+07	4.10609e+07
7263.86	-27613.3	9	40.5	135.155	134.896	-8.59773e+07	134.896
7263.86	-27611.8	9	42	125.109	131.283	-1.55269e+08	131.283
7263.86	-27610.3	9	43.5	116.114	126.465	-2.47658e+08	126.465
7263.86	-27608.8	9	45	111.241	120.443	-3.63151e+08	120.443
7263.86	-27607.3	9	46.5	118.662	125.863	-2.5921e+08	125.863
7263.86	-27605.8	9	48	117.463	122.852	-3.16957e+08	122.852
7263.86	-27604.3	9	49.5	116.564	119.841	-3.74703e+08	119.841
7263.86	-27602.8	9	51	117.54	119.239	-3.86248e+08	119.239
7263.86	-27601.3	9	52.5	126.533	118.034	-4.09345e+08	118.034
7263.86	-27599.8	9	54	120.761	118.034	-4.09345e+08	118.034
7263.86	-27598.3	9	55.5	134.176	133.09	-1.20619e+08	133.09
7263.86	-27596.8	9	57	119.786	118.636	-3.978e+08	118.636
7263.86	-27595.3	9	58.5	117.911	125.261	-2.70762e+08	125.261
7263.86	-27593.8	9	60	128.708	124.659	-2.82307e+08	124.659
7263.86	-27592.3	9	61.5	123.983	121.046	-3.51599e+08	121.046
7263.86	-27590.8	9	63	126.609	132.487	-1.32172e+08	132.487
7263.86	-27589.3	9	64.5	126.309	122.852	-3.16957e+08	122.852
7263.86	-27587.8	10.5	0	126.008	129.476	-1.89918e+08	129.476
7263.86	-27586.3	10.5	1.5	135.229	136.101	-6.28801e+07	136.101
7263.86	-27584.8	10.5	3	129.531	138.51	-1.66783e+07	138.51
7263.86	-27583.3	10.5	4.5	123.985	138.51	-1.66783e+07	138.51
7263.86	-27581.8	10.5	6	124.209	134.294	-9.75222e+07	134.294
7263.86	-27580.3	10.5	7.5	142.273	148.747	1.79652e+08	148.747			148.747	1.79652e+08	1.79652e+08	1.79652e+08	1.79652e+08
7263.86	-27578.8	10.5	9	135.154	137.907	-2.82306e+07	137.907
7263.86	-27577.3	10.5	10.5	136.578	152.36	2.48943e+08	152.36			152.36	2.48943e+08	2.48943e+08	2.48943e+08	2.48943e+08
7263.86	-27575.8	10.5	12	136.127	134.896	-8.59773e+07	134.896
7263.86	-27574.3	10.5	13.5	122.934	115.023	-4.67092e+08	115.023
7263.86	-27572.8	10.5	15	133.28	134.896	-8.59773e+07	134.896
7263.86	-27571.3	10.5	16.5	133.803	130.079	-1.78366e+08	130.079
7263.86	-27569.8	10.5	18	111.466	119.841	-3.74703e+08	119.841
7263.86	-27568.3	10.5	19.5	114.84	122.25	-3.28501e+08	122.25
7265.36	-27635.8	10.5	21	120.31	123.454	-3.05404e+08	123.454
7265.36	-27634.3	10.5	22.5	124.81	140.316	1.79638e+07	140.316			140.316	1.79638e+07	1.79638e+07	1.79638e+07
7265.36	-27632.8	10.5	24	151.719	199.936	1.16132e+09	199.936			199.936	1.16132e+09	1.16132e+09	1.16132e+09	1.16132e+09	1.16132e+09
7265.36	-27631.3	10.5	25.5	130.88	158.985	3.75989e+08	158.985			158.985	3.75989e+08	3.75989e+08	3.75989e+08	3.75989e+08
7265.36	-27629.8	10.5	27	125.634	137.907	-2.82306e+07	137.907
7265.36	-27628.3	10.5	28.5	106.445	112.614	-5.13286e+08	112.614
7265.36	-27626.8	10.5	30	100.222	88.5259	-9.75245e+08	88.5259
7265.36	-27625.3	10.5	31.5	115.665	118.034	-4.09345e+08	118.034
7265.36	-27623.8	10.5	33	150.071	157.178	3.41339e+08	157.178			157.178	3.41339e+08	3.41339e+08	3.41339e+08	3.41339e+08
7265.36	-27622.3	10.5	34.5	115.665	125.261	-2.70762e+08	125.261
7265.36	-27620.8	10.5	36	122.411	140.919	2.95161e+07	140.919			140.919	2.95161e+07	2.95161e+07	2.95161e+07
7265.36	-27619.3	10.5	37.5	126.458	150.554	2.14301e+08	150.554			150.554	2.14301e+08	2.14301e+08	2.14301e+08	2.14301e+08
7265.36	-27617.8	10.5	39	150.672	182.471	8.26395e+08	182.471			182.471	8.26395e+08	8.26395e+08	8.26395e+08	8.26395e+08
7265.36	-27616.3	10.5	40.5	224.206	389.033	4.78773e+09	389.033			389.033	4.78773e+09	4.78773e+09	4.78773e+09	4.78773e+09	4.78773e+09
7265.36	-27614.8	10.5	42	350.817	615.463	9.1301e+09	615.463			615.463	9.1301e+09	9.1301e+09	9.1301e+09	9.1301e+09	9.1301e+09
7265.36	-27613.3	10.5	43.5	180.28	221.615	1.57708e+09	221.615			221.615	1.57708e+09	1.57708e+09	1.57708e+09	1.57708e+09	1.57708e+09
7265.36	-27611.8	10.5	45	109.218	113.819	-4.90189e+08	113.819
7265.36	-27610.3	10.5	46.5	112.066	117.432	-4.20898e+08	117.432
7265.36	-27608.8	10.5	48	120.686	128.874	-2.01463e+08	128.874
7265.36	-27607.3	10.5	49.5	71.7368	99.9678	-7.55818e+08	99.9678
7265.36	-27605.8	10.5	51	121.437	196.924	1.10357e+09	196.924			196.924	1.10357e+09	1.10357e+09	1.10357e+09	1.10357e+09	1.10357e+09
7265.36	-27604.3	10.5	52.5	113.115	122.852	-3.16957e+08	122.852
7265.36	-27602.8	10.5	54	117.688	115.626	-4.5554e+08	115.626
7265.36	-27601.3	10.5	55.5	125.707	121.648	-3.40054e+08	121.648
7265.36	-27599.8	10.5	57	122.484	115.626	-4.5554e+08	115.626
7265.36	-27598.3	10.5	58.5	119.338	139.112	-5.13342e+06	139.112
7265.36	-27596.8	10.5	60	136.354	136.703	-5.13278e+07	136.703
7265.36	-27595.3	10.5	61.5	120.611	124.056	-2.93859e+08	124.056
7265.36	-27593.8	10.5	63	128.93	124.056	-2.93859e+08	124.056
7265.36	-27592.3	10.5	64.5	123.834	124.056	-2.93859e+08	124.056
7265.36	-27590.8	12	0	127.359	126.465	-2.47658e+08	126.465
7265.36	-27589.3	12	1.5	127.733	127.67	-2.2456e+08	127.67
7265.36	-27587.8	12	3	136.278	142.123	5.26133e+07	142.123			142.123	5.26133e+07	5.26133e+07	5.26133e+07
7265.36	-27586.3	12	4.5	133.131	137.907	-2.82306e+07	137.907
7265.36	-27584.8	12	6	141.001	136.101	-6.28801e+07	136.101
7265.36	-27583.3	12	7.5	129.98	118.034	-4.09345e+08	118.034
7265.36	-27581.8	12	9	125.934	137.305	-3.97755e+07	137.305
7265.36	-27580.3	12	10.5	127.958	134.294	-9.75222e+07	134.294
7265.36	-27578.8	12	12	149.095	150.554	2.14301e+08	150.554			150.554	2.14301e+08	2.14301e+08	2.14301e+08	2.14301e+08
7265.36	-27577.3	12	13.5	147.447	155.974	3.18242e+08	155.974			155.974	3.18242e+08	3.18242e+08	3.18242e+08	3.18242e+08
7265.36	-27575.8	12	15	186.351	225.831	1.65792e+09	225.831			225.831	1.65792e+09	1.65792e+09	1.65792e+09	1.65792e+09	1.65792e+09
7265.36	-27574.3	12	16.5	305.388	548.018	7.83668e+09	548.018			548.018	7.83668e+09	7.83668e+09	7.83668e+09	7.83668e+09	7.83668e+09
7265.36	-27572.8	12	18	194.448	292.075	2.92831e+09	292.075			292.075	2.92831e+09	2.92831e+09	2.92831e+09	2.92831e+09	2.92831e+09
7265.36	-27571.3	12	19.5	232.002	384.816	4.70686e+09	384.816			384.816	4.70686e+09	4.70686e+09	4.70686e+09	4.70686e+09	4.70686e+09
7265.36	-27569.8	12	21	214.463	310.141	3.27479e+09	310.141			310.141	3.27479e+09	3.27479e+09	3.27479e+09	3.27479e+09	3.27479e+09
7265.36	-27568.3	12	22.5	185.753	269.793	2.501e+09	269.793			269.793	2.501e+09	2.501e+09	2.501e+09	2.501e+09	2.501e+09
7266.86	-27635.8	12	24	848.629	1922.88	3.4203e+10	1922.88			1922.88	3.4203e+10	3.4203e+10	3.4203e+10	3.4203e+10	3.4203e+10	3.4203e+10
7266.86	-27634.3	12	25.5	213.863	318.572	3.43647e+09	318.572			318.572	3.43647e+09	3.43647e+09	3.43647e+09	3.43647e+09	3.43647e+09
7266.86	-27632.8	12	27	151.72	176.449	7.10909e+08	176.449			176.449	7.10909e+08	7.10909e+08	7.10909e+08	7.10909e+08
7266.86	-27631.3	12	28.5	129.607	151.758	2.37398e+08	151.758			151.758	2.37398e+08	2.37398e+08	2.37398e+08	2.37398e+08
7266.86	-27629.8	12	30	147.972	177.051	7.22454e+08	177.051			177.051	7.22454e+08	7.22454e+08	7.22454e+08	7.22454e+08
7266.86	-27628.3	12	31.5	367.756	537.779	7.64031e+09	537.779			537.779	7.64031e+09	7.64031e+09	7.64031e+09	7.64031e+09	7.64031e+09
7266.86	-27626.8	12	33	397.812	769.028	1.20751e+10	769.028			769.028	1.20751e+10	1.20751e+10	1.20751e+10	1.20751e+10	1.20751e+10	1.20751e+10
7266.86	-27625.3	12	34.5	434.396	873.211	1.40731e+10	873.211			873.211	1.40731e+10	1.40731e+10	1.40731e+10	1.40731e+10	1.40731e+10	1.40731e+10
7266.86	-27623.8	12	36	710.475	1485.07	2.58069e+10	1485.07			1485.07	2.58069e+10	2.58069e+10	2.58069e+10	2.58069e+10	2.58069e+10	2.58069e+10
7266.86	-27622.3	12	37.5	601.031	1133.97	1.90738e+10	1133.97			1133.97	1.90738e+10	1.90738e+10	1.90738e+10	1.90738e+10	1.90738e+10	1.90738e+10
7266.86	-27620.8	12	39	1019.76	1689.82	2.97336e+10	1689.82			1689.82	2.97336e+10	2.97336e+10	2.97336e+10	2.97336e+10	2.97336e+10	2.97336e+10
7266.86	-27619.3	12	40.5	708.377	1250.2	2.13028e+10	1250.2			1250.2	2.13028e+10	2.13028e+10	2.13028e+10	2.13028e+10	2.13028e+10	2.13028e+10
7266.86	-27617.8	12	42	602.381	1127.35	1.89467e+10	1127.35			1127.35	1.89467e+10	1.89467e+10	1.89467e+10	1.89467e+10	1.89467e+10	1.89467e+10
7266.86	-27616.3	12	43.5	507.706	897.303	1.45351e+10	897.303			897.303	1.45351e+10	1.45351e+10	1.45351e+10	1.45351e+10	1.45351e+10	1.45351e+10
7266.86	-27614.8	12	45	359.508	607.635	8.97998e+09	607.635			607.635	8.97998e+09	8.97998e+09	8.97998e+09	8.97998e+09	8.97998e+09
7266.86	-27613.3	12	46.5	185.903	249.317	2.10834e+09	249.317			249.317	2.10834e+09	2.10834e+09	2.10834e+09	2.10834e+09	2.10834e+09
7266.86	-27611.8	12	48	290.021	640.757	9.61517e+09	640.757			640.757	9.61517e+09	9.61517e+09	9.61517e+09	9.61517e+09	9.61517e+09
7266.86	-27610.3	12	49.5	78.7093	152.36	2.48943e+08	152.36			152.36	2.48943e+08	2.48943e+08	2.48943e+08	2.48943e+08
7266.86	-27608.8	12	51	100.897	171.631	6.18513e+08	171.631			171.631	6.18513e+08	6.18513e+08	6.18513e+08	6.18513e+08
7266.86	-27607.3	12	52.5	121.136	134.294	-9.75222e+07	134.294
7266.86	-27605.8	12	54	125.932	133.09	-1.20619e+08	133.09
7266.86	-27604.3	12	55.5	116.112	120.443	-3.63151e+08	120.443
7266.86	-27602.8	12	57	120.313	125.863	-2.5921e+08	125.863
7266.86	-27601.3	12	58.5	125.483	122.25	-3.28501e+08	122.25
7266.86	-27599.8	12	60	119.937	113.216	-5.01741e+08	113.216
7266.86	-27598.3	12	61.5	122.86	131.283	-1.55269e+08	131.283
7266.86	-27596.8	12	63	129.605	116.83	-4.32442e+08	116.83
7266.86	-27595.3	12	64.5	124.885	133.09	-1.20619e+08	133.09
7266.86	-27593.8	13.5	0	118.211	121.648	-3.40054e+08	121.648
7266.86	-27592.3	13.5	1.5	141.074	143.327	7.57104e+07	143.327			143.327	7.57104e+07	7.57104e+07	7.57104e+07
7266.86	-27590.8	13.5	3	139.053	146.338	1.33457e+08	146.338			146.338	1.33457e+08	1.33457e+08	1.33457e+08	1.33457e+08
7266.86	-27589.3	13.5	4.5	134.03	133.09	-1.20619e+08	133.09
7266.86	-27587.8	13.5	6	139.8	142.725	6.41656e+07	142.725			142.725	6.41656e+07	6.41656e+07	6.41656e+07
7266.86	-27586.3	13.5	7.5	136.653	135.499	-7.4425e+07	135.499
7266.86	-27584.8	13.5	9	150.596	146.94	1.45002e+08	146.94			146.94	1.45002e+08	1.45002e+08	1.45002e+08	1.45002e+08
7266.86	-27583.3	13.5	10.5	152.696	154.77	2.95145e+08	154.77			154.77	2.95145e+08	2.95145e+08	2.95145e+08	2.95145e+08
7266.86	-27581.8	13.5	12	166.486	196.924	1.10357e+09	196.924			196.924	1.10357e+09	1.10357e+09	1.10357e+09	1.10357e+09	1.10357e+09
7266.86	-27580.3	13.5	13.5	502.382	934.037	1.52396e+10	934.037			934.037	1.52396e+10	1.52396e+10	1.52396e+10	1.52396e+10	1.52396e+10	1.52396e+10
7266.86	-27578.8	13.5	15	476.375	896.097	1.4512e+10	896.097			896.097	1.4512e+10	1.4512e+10	1.4512e+10	1.4512e+10	1.4512e+10	1.4512e+10
7266.86	-27577.3	13.5	16.5	589.038	1103.86	1.84964e+10	1103.86			1103.86	1.84964e+10	1.84964e+10	1.84964e+10	1.84964e+10	1.84964e+10	1.84964e+10
7266.86	-27575.8	13.5	18	542.49	1117.11	1.87505e+10	1117.11			1117.11	1.87505e+10	1.87505e+10	1.87505e+10	1.87505e+10	1.87505e+10	1.87505e+10
7266.86	-27574.3	13.5	19.5	974.633	1971.65	3.51385e+10	1971.65			1971.65	3.51385e+10	3.51385e+10	3.51385e+10	3.51385e+10	3.51385e+10	3.51385e+10
7266.86	-27572.8	13.5	21	1064.29	2191.46	3.93539e+10	2191.46			2191.46	3.93539e+10	3.93539e+10	3.93539e+10	3.93539e+10	3.93539e+10	3.93539e+10
7266.86	-27571.3	13.5	22.5	736.109	1498.91	2.60725e+10	1498.91			1498.91	2.60725e+10	2.60725e+10	2.60725e+10	2.60725e+10	2.60725e+10	2.60725e+10
7266.86	-27569.8	13.5	24	909.868	1866.27	3.31174e+10	1866.27			1866.27	3.31174e+10	3.31174e+10	3.31174e+10	3.31174e+10	3.31174e+10	3.31174e+10
7266.86	-27568.3	13.5	25.5	627.943	1243.58	2.11758e+10	1243.58			1243.58	2.11758e+10	2.11758e+10	2.11758e+10	2.11758e+10	2.11758e+10	2.11758e+10
7268.36	-27635.8	13.5	27	674.043	1389.91	2.39821e+10	1389.91			1389.91	2.39821e+10	2.39821e+10	2.39821e+10	2.39821e+10	2.39821e+10	2.39821e+10
7268.36	-27634.3	13.5	28.5	561.905	1130.96	1.90161e+10	1130.96			1130.96	1.90161e+10	1.90161e+10	1.90161e+10	1.90161e+10	1.90161e+10	1.90161e+10
7268.36	-27632.8	13.5	30	245.195	437.208	5.71162e+09	437.208			437.208	5.71162e+09	5.71162e+09	5.71162e+09	5.71162e+09	5.71162e+09
7268.36	-27631.3	13.5	31.5	596.687	1229.12	2.08986e+10	1229.12			1229.12	2.08986e+10	2.08986e+10	2.08986e+10	2.08986e+10	2.08986e+10	2.08986e+10
7268.36	-27629.8	13.5	33	622.021	1271.28	2.1707e+10	1271.28			1271.28	2.1707e+10	2.1707e+10	2.1707e+10	2.1707e+10	2.1707e+10	2.1707e+10
7268.36	-27628.3	13.5	34.5	486.866	941.263	1.53781e+10	941.263			941.263	1.53781e+10	1.53781e+10	1.53781e+10	1.53781e+10	1.53781e+10	1.53781e+10
7268.36	-27626.8	13.5	36	832.06	1712.7	3.01724e+10	1712.7			1712.7	3.01724e+10	3.01724e+10	3.01724e+10	3.01724e+10	3.01724e+10	3.01724e+10
7268.36	-27625.3	13.5	37.5	576.747	1111.69	1.86465e+10	1111.69			1111.69	1.86465e+10	1.86465e+10	1.86465e+10	1.86465e+10	1.86465e+10	1.86465e+10
7268.36	-27623.8	13.5	39	551.11	1034	1.71567e+10	1034			1034	1.71567e+10	1.71567e+10	1.71567e+10	1.71567e+10	1.71567e+10	1.71567e+10
7268.36	-27622.3	13.5	40.5	505.61	1137.59	1.91431e+10	1137.59			1137.59	1.91431e+10	1.91431e+10	1.91431e+10	1.91431e+10	1.91431e+10	1.91431e+10
7268.36	-27620.8	13.5	42	361.685	655.814	9.90394e+09	655.814			655.814	9.90394e+09	9.90394e+09	9.90394e+09	9.90394e+09	9.90394e+09
7268.36	-27619.3	13.5	43.5	313.483	587.16	8.58732e+09	587.16			587.16	8.58732e+09	8.58732e+09	8.58732e+09	8.58732e+09	8.58732e+09
7268.36	-27617.8	13.5	45	527.796	1085.79	1.81499e+10	1085.79			1085.79	1.81499e+10	1.81499e+10	1.81499e+10	1.81499e+10	1.81499e+10	1.81499e+10
7268.36	-27616.3	13.5	46.5	945.928	1860.84	3.30134e+10	1860.84			1860.84	3.30134e+10	3.30134e+10	3.30134e+10	3.30134e+10	3.30134e+10	3.30134e+10
7268.36	-27614.8	13.5	48	1216.46	2621.45	4.75999e+10	2621.45			2621.45	4.75999e+10	4.75999e+10	4.75999e+10	4.75999e+10	4.75999e+10	4.75999e+10
7268.36	-27613.3	13.5	49.5	147.523	273.406	2.5703e+09	273.406			273.406	2.5703e+09	2.5703e+09	2.5703e+09	2.5703e+09	2.5703e+09
7268.36	-27611.8	13.5	51	288.974	600.409	8.84141e+09	600.409			600.409	8.84141e+09	8.84141e+09	8.84141e+09	8.84141e+09	8.84141e+09
7268.36	-27610.3	13.5	52.5	116.263	151.156	2.25846e+08	151.156			151.156	2.25846e+08	2.25846e+08	2.25846e+08	2.25846e+08
7268.36	-27608.8	13.5	54	112.815	133.692	-1.09074e+08	133.692
7268.36	-27607.3	13.5	55.5	125.033	129.476	-1.89918e+08	129.476
7268.36	-27605.8	13.5	57	107.794	110.808	-5.47936e+08	110.808
7268.36	-27604.3	13.5	58.5	111.691	115.626	-4.5554e+08	115.626
7268.36	-27602.8	13.5	60	114.165	119.841	-3.74703e+08	119.841
7268.36	-27601.3	13.5	61.5	119.638	118.034	-4.09345e+08	118.034
7268.36	-27599.8	13.5	63	130.133	135.499	-7.4425e+07	135.499
7268.36	-27598.3	13.5	64.5	120.536	117.432	-4.20898e+08	117.432
7268.36	-27596.8	15	0	121.436	127.67	-2.2456e+08	127.67
7268.36	-27595.3	15	1.5	141.451	139.714	6.4189e+06	139.714			139.714	6.4189e+06	6.4189e+06
7268.36	-27593.8	15	3	129.531	133.692	-1.09074e+08	133.692
7268.36	-27592.3	15	4.5	126.308	124.056	-2.93859e+08	124.056
7268.36	-27590.8	15	6	133.503	143.327	7.57104e+07	143.327			143.327	7.57104e+07	7.57104e+07	7.57104e+07
7268.36	-27589.3	15	7.5	139.725	137.305	-3.97755e+07	137.305
7268.36	-27587.8	15	9	159.217	166.211	5.14572e+08	166.211			166.211	5.14572e+08	5.14572e+08	5.14572e+08	5.14572e+08
7268.36	-27586.3	15	10.5	140.475	154.167	2.83593e+08	154.167			154.167	2.83593e+08	2.83593e+08	2.83593e+08	2.83593e+08
7268.36	-27584.8	15	12	240.395	349.285	4.02547e+09	349.285			349.285	4.02547e+09	4.02547e+09	4.02547e+09	4.02547e+09	4.02547e+09
7268.36	-27583.3	15	13.5	501.709	909.347	1.47661e+10	909.347			909.347	1.47661e+10	1.47661e+10	1.47661e+10	1.47661e+10	1.47661e+10	1.47661e+10
7268.36	-27581.8	15	15	605.756	1282.72	2.19264e+10	1282.72			1282.72	2.19264e+10	2.19264e+10	2.19264e+10	2.19264e+10	2.19264e+10	2.19264e+10
7268.36	-27580.3	15	16.5	1101.69	2404.65	4.34422e+10	2404.65			2404.65	4.34422e+10	4.34422e+10	4.34422e+10	4.34422e+10	4.34422e+10	4.34422e+10
7268.36	-27578.8	15	18	631.766	1391.12	2.40052e+10	1391.12			1391.12	2.40052e+10	2.40052e+10	2.40052e+10	2.40052e+10	2.40052e+10	2.40052e+10
7268.36	-27577.3	15	19.5	768.639	1506.14	2.62111e+10	1506.14			1506.14	2.62111e+10	2.62111e+10	2.62111e+10	2.62111e+10	2.62111e+10	2.62111e+10
7268.36	-27575.8	15	21	1062.93	2015.02	3.597e+10	2015.02			2015.02	3.597e+10	3.597e+10	3.597e+10	3.597e+10	3.597e+10	3.597e+10
7268.36	-27574.3	15	22.5	1048.25	2342.02	4.22411e+10	2342.02			2342.02	4.22411e+10	4.22411e+10	4.22411e+10	4.22411e+10	4.22411e+10	4.22411e+10
7268.36	-27572.8	15	24	687.463	1347.16	2.31622e+10	1347.16			1347.16	2.31622e+10	2.31622e+10	2.31622e+10	2.31622e+10	2.31622e+10	2.31622e+10
7268.36	-27571.3	15	25.5	533.119	1023.77	1.69603e+10	1023.77			1023.77	1.69603e+10	1.69603e+10	1.69603e+10	1.69603e+10	1.69603e+10	1.69603e+10
7268.36	-27569.8	15	27	508.158	981.61	1.61519e+10	981.61			981.61	1.61519e+10	1.61519e+10	1.61519e+10	1.61519e+10	1.61519e+10	1.61519e+10
7268.36	-27568.3	15	28.5	428.474	855.147	1.37266e+10	855.147			855.147	1.37266e+10	1.37266e+10	1.37266e+10	1.37266e+10	1.37266e+10	1.37266e+10
7269.86	-27635.8	15	30	473.152	978.6	1.60942e+10	978.6			978.6	1.60942e+10	1.60942e+10	1.60942e+10	1.60942e+10	1.60942e+10	1.60942e+10
7269.86	-27634.3	15	31.5	604.781	1316.44	2.25732e+10	1316.44			1316.44	2.25732e+10	2.25732e+10	2.25732e+10	2.25732e+10	2.25732e+10	2.25732e+10
7269.86	-27632.8	15	33	603.206	1256.22	2.14183e+10	1256.22			1256.22	2.14183e+10	2.14183e+10	2.14183e+10	2.14183e+10	2.14183e+10	2.14183e+10
7269.86	-27631.3	15	34.5	297.519	569.695	8.25238e+09	569.695			569.695	8.25238e+09	8.25238e+09	8.25238e+09	8.25238e+09	8.25238e+09
7269.86	-27629.8	15	36	730.259	1255.02	2.13952e+10	1255.02			1255.02	2.13952e+10	2.13952e+10	2.13952e+10	2.13952e+10	2.13952e+10	2.13952e+10
7269.86	-27628.3	15	37.5	762.271	1177.33	1.99054e+10	1177.33			1177.33	1.99054e+10	1.99054e+10	1.99054e+10	1.99054e+10	1.99054e+10	1.99054e+10
7269.86	-27626.8	15	39	385.372	645.575	9.70757e+09	645.575			645.575	9.70757e+09	9.70757e+09	9.70757e+09	9.70757e+09	9.70757e+09
7269.86	-27625.3	15	40.5	400.74	782.88	1.23407e+10	782.88			782.88	1.23407e+10	1.23407e+10	1.23407e+10	1.23407e+10	1.23407e+10	1.23407e+10
7269.86	-27623.8	15	42	181.029	312.55	3.32098e+09	312.55			312.55	3.32098e+09	3.32098e+09	3.32098e+09	3.32098e+09	3.32098e+09
7269.86	-27622.3	15	43.5	252.092	482.374	6.57778e+09	482.374			482.374	6.57778e+09	6.57778e+09	6.57778e+09	6.57778e+09	6.57778e+09
7269.86	-27620.8	15	45	399.914	867.794	1.39692e+10	867.794			867.794	1.39692e+10	1.39692e+10	1.39692e+10	1.39692e+10	1.39692e+10	1.39692e+10
7269.86	-27619.3	15	46.5	441.292	896.7	1.45235e+10	896.7			896.7	1.45235e+10	1.45235e+10	1.45235e+10	1.45235e+10	1.45235e+10	1.45235e+10
7269.86	-27617.8	15	48	769.842	1781.36	3.1489e+10	1781.36			1781.36	3.1489e+10	3.1489e+10	3.1489e+10	3.1489e+10	3.1489e+10	3.1489e+10
7269.86	-27616.3	15	49.5	1499.14	3403.72	6.2602e+10	3403.72			3403.72	6.2602e+10	6.2602e+10	6.2602e+10	6.2602e+10	6.2602e+10	6.2602e+10
7269.86	-27614.8	15	51	1961.87	4337.74	8.05142e+10	4337.74			4337.74	8.05142e+10	8.05142e+10	8.05142e+10	8.05142e+10	8.05142e+10	8.05142e+10
7269.86	-27613.3	15	52.5	370.304	714.229	1.10242e+10	714.229			714.229	1.10242e+10	1.10242e+10	1.10242e+10	1.10242e+10	1.10242e+10	1.10242e+10
7269.86	-27611.8	15	54	141.974	198.129	1.12667e+09	198.129			198.129	1.12667e+09	1.12667e+09	1.12667e+09	1.12667e+09	1.12667e+09
7269.86	-27610.3	15	55.5	127.43	131.283	-1.55269e+08	131.283
7269.86	-27608.8	15	57	116.639	121.046	-3.51599e+08	121.046
7269.86	-27607.3	15	58.5	110.79	110.206	-5.59481e+08	110.206
7269.86	-27605.8	15	60	117.913	117.432	-4.20898e+08	117.432
7269.86	-27604.3	15	61.5	112.217	105.99	-6.40325e+08	105.99
7269.86	-27602.8	15	63	120.162	117.432	-4.20898e+08	117.432
7269.86	-27601.3	15	64.5	130.429	128.272	-2.13016e+08	128.272
7269.86	-27599.8	16.5	0	111.992	116.83	-4.32442e+08	116.83
7269.86	-27598.3	16.5	1.5	129.53	131.885	-1.43717e+08	131.885
7269.86	-27596.8	16.5	3	126.683	128.874	-2.01463e+08	128.874
7269.86	-27595.3	16.5	4.5	116.265	116.228	-4.43995e+08	116.228
7269.86	-27593.8	16.5	6	143.474	140.919	2.95161e+07	140.919			140.919	2.95161e+07	2.95161e+07	2.95161e+07
7269.86	-27592.3	16.5	7.5	138.003	143.327	7.57104e+07	143.327			143.327	7.57104e+07	7.57104e+07	7.57104e+07
7269.86	-27590.8	16.5	9	139.877	147.543	1.56554e+08	147.543			147.543	1.56554e+08	1.56554e+08	1.56554e+08	1.56554e+08
7269.86	-27589.3	16.5	10.5	457.482	726.876	1.12667e+10	726.876			726.876	1.12667e+10	1.12667e+10	1.12667e+10	1.12667e+10	1.12667e+10	1.12667e+10
7269.86	-27587.8	16.5	12	334.096	564.877	8.15998e+09	564.877			564.877	8.15998e+09	8.15998e+09	8.15998e+09	8.15998e+09	8.15998e+09
7269.86	-27586.3	16.5	13.5	220.458	415.528	5.29584e+09	415.528			415.528	5.29584e+09	5.29584e+09	5.29584e+09	5.29584e+09	5.29584e+09
7269.86	-27584.8	16.5	15	505.985	850.932	1.36458e+10	850.932			850.932	1.36458e+10	1.36458e+10	1.36458e+10	1.36458e+10	1.36458e+10	1.36458e+10
7269.86	-27583.3	16.5	16.5	780.635	1727.16	3.04496e+10	1727.16			1727.16	3.04496e+10	3.04496e+10	3.04496e+10	3.04496e+10	3.04496e+10	3.04496e+10
7269.86	-27581.8	16.5	18	1539.31	3116.47	5.70931e+10	3116.47			3116.47	5.70931e+10	5.70931e+10	5.70931e+10	5.70931e+10	5.70931e+10	5.70931e+10
7269.86	-27580.3	16.5	19.5	724.785	1338.12	2.29889e+10	1338.12			1338.12	2.29889e+10	2.29889e+10	2.29889e+10	2.29889e+10	2.29889e+10	2.29889e+10
7269.86	-27578.8	16.5	21	328.55	591.978	8.67972e+09	591.978			591.978	8.67972e+09	8.67972e+09	8.67972e+09	8.67972e+09	8.67972e+09
7269.86	-27577.3	16.5	22.5	328.252	605.228	8.93381e+09	605.228			605.228	8.93381e+09	8.93381e+09	8.93381e+09	8.93381e+09	8.93381e+09
7269.86	-27575.8	16.5	24	364.308	661.834	1.00194e+10	661.834			661.834	1.00194e+10	1.00194e+10	1.00194e+10	1.00194e+10	1.00194e+10	1.00194e+10
7269.86	-27574.3	16.5	25.5	382.449	696.764	1.06893e+10	696.764			696.764	1.06893e+10	1.06893e+10	1.06893e+10	1.06893e+10	1.06893e+10	1.06893e+10
7269.86	-27572.8	16.5	27	329.824	632.928	9.46504e+09	632.928			632.928	9.46504e+09	9.46504e+09	9.46504e+09	9.46504e+09	9.46504e+09
7269.86	-27571.3	16.5	28.5	627.792	1179.74	1.99515e+10	1179.74			1179.74	1.99515e+10	1.99515e+10	1.99515e+10	1.99515e+10	1.99515e+10	1.99515e+10
7269.86	-27569.8	16.5	30	373.449	757.587	1.18557e+10	757.587			757.587	1.18557e+10	1.18557e+10	1.18557e+10	1.18557e+10	1.18557e+10	1.18557e+10
7269.86	-27568.3	16.5	31.5	267.757	467.32	6.28908e+09	467.32			467.32	6.28908e+09	6.28908e+09	6.28908e+09	6.28908e+09	6.28908e+09
7271.36	-27635.8	16.5	33	395.566	753.371	1.17748e+10	753.371			753.371	1.17748e+10	1.17748e+10	1.17748e+10	1.17748e+10	1.17748e+10	1.17748e+10
7271.36	-27634.3	16.5	34.5	305.017	545.004	7.77888e+09	545.004			545.004	7.77888e+09	7.77888e+09	7.77888e+09	7.77888e+09	7.77888e+09
7271.36	-27632.8	16.5	36	286.198	508.873	7.08596e+09	508.873			508.873	7.08596e+09	7.08596e+09	7.08596e+09	7.08596e+09	7.08596e+09
7271.36	-27631.3	16.5	37.5	405.759	735.307	1.14284e+10	735.307			735.307	1.14284e+10	1.14284e+10	1.14284e+10	1.14284e+10	1.14284e+10	1.14284e+10
7271.36	-27629.8	16.5	39	247.144	504.054	6.99356e+09	504.054			504.054	6.99356e+09	6.99356e+09	6.99356e+09	6.99356e+09	6.99356e+09
7271.36	-27628.3	16.5	40.5	292.497	542.597	7.73271e+09	542.597			542.597	7.73271e+09	7.73271e+09	7.73271e+09	7.73271e+09	7.73271e+09
7271.36	-27626.8	16.5	42	158.316	255.339	2.22382e+09	255.339			255.339	2.22382e+09	2.22382e+09	2.22382e+09	2.22382e+09	2.22382e+09
7271.36	-27625.3	16.5	43.5	271.655	481.771	6.56622e+09	481.771			481.771	6.56622e+09	6.56622e+09	6.56622e+09	6.56622e+09	6.56622e+09
7271.36	-27623.8	16.5	45	228.255	426.37	5.50376e+09	426.37			426.37	5.50376e+09	5.50376e+09	5.50376e+09	5.50376e+09	5.50376e+09
7271.36	-27622.3	16.5	46.5	330.575	719.044	1.11165e+10	719.044			719.044	1.11165e+10	1.11165e+10	1.11165e+10	1.11165e+10	1.11165e+10	1.11165e+10
7271.36	-27620.8	16.5	48	546.46	1202.62	2.03904e+10	1202.62			1202.62	2.03904e+10	2.03904e+10	2.03904e+10	2.03904e+10	2.03904e+10	2.03904e+10
7271.36	-27619.3	16.5	49.5	1723.79	3703.02	6.83418e+10	3703.02			3703.02	6.83418e+10	6.83418e+10	6.83418e+10	6.83418e+10	6.83418e+10	6.83418e+10
7271.36	-27617.8	16.5	51	1670.87	3656.05	6.74411e+10	3656.05			3656.05	6.74411e+10	6.74411e+10	6.74411e+10	6.74411e+10	6.74411e+10	6.74411e+10
7271.36	-27616.3	16.5	52.5	1364.28	2896.06	5.28662e+10	2896.06			2896.06	5.28662e+10	5.28662e+10	5.28662e+10	5.28662e+10	5.28662e+10	5.28662e+10
7271.36	-27614.8	16.5	54	646.233	1347.16	2.31622e+10	1347.16			1347.16	2.31622e+10	2.31622e+10	2.31622e+10	2.31622e+10	2.31622e+10	2.31622e+10
7271.36	-27613.3	16.5	55.5	131.781	168.018	5.49221e+08	168.018			168.018	5.49221e+08	5.49221e+08	5.49221e+08	5.49221e+08
7271.36	-27611.8	16.5	57	124.883	127.067	-2.36113e+08	127.067
7271.36	-27610.3	16.5	58.5	118.138	110.808	-5.47936e+08	110.808
7271.36	-27608.8	16.5	60	120.61	128.272	-2.13016e+08	128.272
7271.36	-27607.3	16.5	61.5	113.864	113.216	-5.01741e+08	113.216
7271.36	-27605.8	16.5	63	116.713	115.626	-4.5554e+08	115.626
7271.36	-27604.3	16.5	64.5	123.76	119.841	-3.74703e+08	119.841
7271.36	-27602.8	18	0	113.265	112.614	-5.13286e+08	112.614
7271.36	-27601.3	18	1.5	125.634	118.034	-4.09345e+08	118.034
7271.36	-27599.8	18	3	124.059	130.079	-1.78366e+08	130.079
7271.36	-27598.3	18	4.5	128.107	128.874	-2.01463e+08	128.874
7271.36	-27596.8	18	6	148.723	154.167	2.83593e+08	154.167			154.167	2.83593e+08	2.83593e+08	2.83593e+08	2.83593e+08
7271.36	-27595.3	18	7.5	138.451	154.167	2.83593e+08	154.167			154.167	2.83593e+08	2.83593e+08	2.83593e+08	2.83593e+08
7271.36	-27593.8	18	9	272.631	467.923	6.30064e+09	467.923			467.923	6.30064e+09	6.30064e+09	6.30064e+09	6.30064e+09	6.30064e+09
7271.36	-27592.3	18	10.5	503.959	866.588	1.39461e+10	866.588			866.588	1.39461e+10	1.39461e+10	1.39461e+10	1.39461e+10	1.39461e+10	1.39461e+10
7271.36	-27590.8	18	12	265.061	453.468	6.02343e+09	453.468			453.468	6.02343e+09	6.02343e+09	6.02343e+09	6.02343e+09	6.02343e+09
7271.36	-27589.3	18	13.5	639.485	1119.52	1.87966e+10	1119.52			1119.52	1.87966e+10	1.87966e+10	1.87966e+10	1.87966e+10	1.87966e+10	1.87966e+10
7271.36	-27587.8	18	15	740.232	1388.11	2.39475e+10	1388.11			1388.11	2.39475e+10	2.39475e+10	2.39475e+10	2.39475e+10	2.39475e+10	2.39475e+10
7271.36	-27586.3	18	16.5	1272	2303.47	4.1502e+10	2303.47			2303.47	4.1502e+10	4.1502e+10	4.1502e+10	4.1502e+10	4.1502e+10	4.1502e+10
7271.36	-27584.8	18	18	1478.52	2697.93	4.90666e+10	2697.93			2697.93	4.90666e+10	4.90666e+10	4.90666e+10	4.90666e+10	4.90666e+10	4.90666e+10
7271.36	-27583.3	18	19.5	413.857	700.377	1.07585e+10	700.377			700.377	1.07585e+10	1.07585e+10	1.07585e+10	1.07585e+10	1.07585e+10	1.07585e+10
7271.36	-27581.8	18	21	371.052	650.393	9.79997e+09	650.393			650.393	9.79997e+09	9.79997e+09	9.79997e+09	9.79997e+09	9.79997e+09
7271.36	-27580.3	18	22.5	225.931	379.396	4.60292e+09	379.396			379.396	4.60292e+09	4.60292e+09	4.60292e+09	4.60292e+09	4.60292e+09
7271.36	-27578.8	18	24	277.202	520.314	7.30537e+09	520.314			520.314	7.30537e+09	7.30537e+09	7.30537e+09	7.30537e+09	7.30537e+09
7271.36	-27577.3	18	25.5	502.684	750.361	1.17171e+10	750.361			750.361	1.17171e+10	1.17171e+10	1.17171e+10	1.17171e+10	1.17171e+10	1.17171e+10
7271.36	-27575.8	18	27	247.068	445.639	5.8733e+09	445.639			445.639	5.8733e+09	5.8733e+09	5.8733e+09	5.8733e+09	5.8733e+09
7271.36	-27574.3	18	28.5	309.288	519.108	7.28226e+09	519.108			519.108	7.28226e+09	7.28226e+09	7.28226e+09	7.28226e+09	7.28226e+09
7271.36	-27572.8	18	30	510.404	878.029	1.41655e+10	878.029			878.029	1.41655e+10	1.41655e+10	1.41655e+10	1.41655e+10	1.41655e+10	1.41655e+10
7271.36	-27571.3	18	31.5	321.653	602.218	8.87609e+09	602.218			602.218	8.87609e+09	8.87609e+09	8.87609e+09	8.87609e+09	8.87609e+09
7271.36	-27569.8	18	33	286.198	627.507	9.36108e+09	627.507			627.507	9.36108e+09	9.36108e+09	9.36108e+09	9.36108e+09	9.36108e+09
7271.36	-27568.3	18	34.5	312.66	553.436	7.94057e+09	553.436			553.436	7.94057e+09	7.94057e+09	7.94057e+09	7.94057e+09	7.94057e+09
7272.86	-27635.8	18	36	196.097	337.241	3.79449e+09	337.241			337.241	3.79449e+09	3.79449e+09	3.79449e+09	3.79449e+09	3.79449e+09
7272.86	-27634.3	18	37.5	233.049	407.699	5.14571e+09	407.699			407.699	5.14571e+09	5.14571e+09	5.14571e+09	5.14571e+09	5.14571e+09
7272.86	-27632.8	18	39	173.534	307.732	3.22859e+09	307.732			307.732	3.22859e+09	3.22859e+09	3.22859e+09	3.22859e+09	3.22859e+09
7272.86	-27631.3	18	40.5	357.71	671.471	1.02042e+10	671.471			671.471	1.02042e+10	1.02042e+10	1.02042e+10	1.02042e+10	1.02042e+10	1.02042e+10
7272.86	-27629.8	18	42	178.405	319.174	3.44802e+09	319.174			319.174	3.44802e+09	3.44802e+09	3.44802e+09	3.44802e+09	3.44802e+09
7272.86	-27628.3	18	43.5	275.777	505.863	7.02824e+09	505.863			505.863	7.02824e+09	7.02824e+09	7.02824e+09	7.02824e+09	7.02824e+09
7272.86	-27626.8	18	45	267.457	489.603	6.71642e+09	489.603			489.603	6.71642e+09	6.71642e+09	6.71642e+09	6.71642e+09	6.71642e+09
7272.86	-27625.3	18	46.5	201.343	378.192	4.57983e+09	378.192			378.192	4.57983e+09	4.57983e+09	4.57983e+09	4.57983e+09	4.57983e+09
7272.86	-27623.8	18	48	474.199	1021.36	1.69142e+10	1021.36			1021.36	1.69142e+10	1.69142e+10	1.69142e+10	1.69142e+10	1.69142e+10	1.69142e+10
7272.86	-27622.3	18	49.5	1036.7	2382.36	4.30149e+10	2382.36			2382.36	4.30149e+10	4.30149e+10	4.30149e+10	4.30149e+10	4.30149e+10	4.30149e+10
7272.86	-27620.8	18	51	2025.21	4363.06	8.09997e+10	4363.06			4363.06	8.09997e+10	8.09997e+10	8.09997e+10	8.09997e+10	8.09997e+10	8.09997e+10
7272.86	-27619.3	18	52.5	2452.04	5047.78	9.41309e+10	5047.78			5047.78	9.41309e+10	9.41309e+10	9.41309e+10	9.41309e+10	9.41309e+10	9.41309e+10
7272.86	-27617.8	18	54	2094.09	4357.03	8.08841e+10	4357.03			4357.03	8.08841e+10	8.08841e+10	8.08841e+10	8.08841e+10	8.08841e+10	8.08841e+10
7272.86	-27616.3	18	55.5	196.697	313.152	3.33253e+09	313.152			313.152	3.33253e+09	3.33253e+09	3.33253e+09	3.33253e+09	3.33253e+09
7272.86	-27614.8	18	57	126.608	134.896	-8.59773e+07	134.896
7272.86	-27613.3	18	58.5	113.04	115.626	-4.5554e+08	115.626
7272.86	-27611.8	18	60	125.784	131.283	-1.55269e+08	131.283
7272.86	-27610.3	18	61.5	114.466	121.046	-3.51599e+08	121.046
7272.86	-27608.8	18	63	119.712	111.41	-5.36384e+08	111.41
7272.86	-27607.3	18	64.5	133.053	135.499	-7.4425e+07	135.499
7272.86	-27605.8	19.5	0	111.991	118.034	-4.09345e+08	118.034
7272.86	-27604.3	19.5	1.5	122.635	128.874	-2.01463e+08	128.874
7272.86	-27602.8	19.5	3	123.984	128.874	-2.01463e+08	128.874
7272.86	-27601.3	19.5	4.5	129.606	128.272	-2.13016e+08	128.272
7272.86	-27599.8	19.5	6	134.702	148.747	1.79652e+08	148.747			148.747	1.79652e+08	1.79652e+08	1.79652e+08	1.79652e+08
7272.86	-27598.3	19.5	7.5	690.911	1580.21	2.76316e+10	1580.21			1580.21	2.76316e+10	2.76316e+10	2.76316e+10	2.76316e+10	2.76316e+10	2.76316e+10
7272.86	-27596.8	19.5	9	852.074	1880.72	3.33946e+10	1880.72			1880.72	3.33946e+10	3.33946e+10	3.33946e+10	3.33946e+10	3.33946e+10	3.33946e+10
7272.86	-27595.3	19.5	10.5	330.577	579.934	8.44875e+09	579.934			579.934	8.44875e+09	8.44875e+09	8.44875e+09	8.44875e+09	8.44875e+09
7272.86	-27593.8	19.5	12	628.992	1063.51	1.77226e+10	1063.51			1063.51	1.77226e+10	1.77226e+10	1.77226e+10	1.77226e+10	1.77226e+10	1.77226e+10
7272.86	-27592.3	19.5	13.5	1321.62	2322.14	4.186e+10	2322.14			2322.14	4.186e+10	4.186e+10	4.186e+10	4.186e+10	4.186e+10	4.186e+10
7272.86	-27590.8	19.5	15	1356.48	2423.92	4.38118e+10	2423.92			2423.92	4.38118e+10	4.38118e+10	4.38118e+10	4.38118e+10	4.38118e+10	4.38118e+10
7272.86	-27589.3	19.5	16.5	1645.68	2790.07	5.08336e+10	2790.07			2790.07	5.08336e+10	5.08336e+10	5.08336e+10	5.08336e+10	5.08336e+10	5.08336e+10
7272.86	-27587.8	19.5	18	513.926	882.848	1.42579e+10	882.848			882.848	1.42579e+10	1.42579e+10	1.42579e+10	1.42579e+10	1.42579e+10	1.42579e+10
7272.86	-27586.3	19.5	19.5	534.321	1030.39	1.70874e+10	1030.39			1030.39	1.70874e+10	1.70874e+10	1.70874e+10	1.70874e+10	1.70874e+10	1.70874e+10
7272.86	-27584.8	19.5	21	845.927	1578.41	2.7597e+10	1578.41			1578.41	2.7597e+10	2.7597e+10	2.7597e+10	2.7597e+10	2.7597e+10	2.7597e+10
7272.86	-27583.3	19.5	22.5	481.694	921.993	1.50086e+10	921.993			921.993	1.50086e+10	1.50086e+10	1.50086e+10	1.50086e+10	1.50086e+10	1.50086e+10
7272.86	-27581.8	19.5	24	217.611	413.723	5.26123e+09	413.723			413.723	5.26123e+09	5.26123e+09	5.26123e+09	5.26123e+09	5.26123e+09
7272.86	-27580.3	19.5	25.5	260.111	594.988	8.73744e+09	594.988			594.988	8.73744e+09	8.73744e+09	8.73744e+09	8.73744e+09	8.73744e+09
7272.86	-27578.8	19.5	27	260.112	496.829	6.85499e+09	496.829			496.829	6.85499e+09	6.85499e+09	6.85499e+09	6.85499e+09	6.85499e+09
7272.86	-27577.3	19.5	28.5	986.177	1946.96	3.4665e+10	1946.96			1946.96	3.4665e+10	3.4665e+10	3.4665e+10	3.4665e+10	3.4665e+10	3.4665e+10
7272.86	-27575.8	19.5	30	260.938	434.801	5.66545e+09	434.801			434.801	5.66545e+09	5.66545e+09	5.66545e+09	5.66545e+09	5.66545e+09
7272.86	-27574.3	19.5	31.5	215.585	349.285	4.02547e+09	349.285			349.285	4.02547e+09	4.02547e+09	4.02547e+09	4.02547e+09	4.02547e+09
7272.86	-27572.8	19.5	33	270.982	511.883	7.14369e+09	511.883			511.883	7.14369e+09	7.14369e+09	7.14369e+09	7.14369e+09	7.14369e+09
7272.86	-27571.3	19.5	34.5	324.501	632.928	9.46504e+09	632.928			632.928	9.46504e+09	9.46504e+09	9.46504e+09	9.46504e+09	9.46504e+09
7272.86	-27569.8	19.5	36	307.338	534.166	7.57103e+09	534.166			534.166	7.57103e+09	7.57103e+09	7.57103e+09	7.57103e+09	7.57103e+09
7272.86	-27568.3	19.5	37.5	353.962	577.523	8.40251e+09	577.523			577.523	8.40251e+09	8.40251e+09	8.40251e+09	8.40251e+09	8.40251e+09
7274.36	-27635.8	19.5	39	414.155	779.87	1.2283e+10	779.87			779.87	1.2283e+10	1.2283e+10	1.2283e+10	1.2283e+10	1.2283e+10	1.2283e+10
7274.36	-27634.3	19.5	40.5	373.379	730.489	1.1336e+10	730.489			730.489	1.1336e+10	1.1336e+10	1.1336e+10	1.1336e+10	1.1336e+10	1.1336e+10
7274.36	-27632.8	19.5	42	321.354	591.376	8.66816e+09	591.376			591.376	8.66816e+09	8.66816e+09	8.66816e+09	8.66816e+09	8.66816e+09
7274.36	-27631.3	19.5	43.5	231.328	403.484	5.06487e+09	403.484			403.484	5.06487e+09	5.06487e+09	5.06487e+09	5.06487e+09	5.06487e+09
7274.36	-27629.8	19.5	45	186.875	343.865	3.92153e+09	343.865			343.865	3.92153e+09	3.92153e+09	3.92153e+09	3.92153e+09	3.92153e+09
7274.36	-27628.3	19.5	46.5	229.23	419.743	5.37668e+09	419.743			419.743	5.37668e+09	5.37668e+09	5.37668e+09	5.37668e+09	5.37668e+09
7274.36	-27626.8	19.5	48	520.002	1115.3	1.87158e+10	1115.3			1115.3	1.87158e+10	1.87158e+10	1.87158e+10	1.87158e+10	1.87158e+10	1.87158e+10
7274.36	-27625.3	19.5	49.5	1604.98	3400.11	6.25327e+10	3400.11			3400.11	6.25327e+10	6.25327e+10	6.25327e+10	6.25327e+10	6.25327e+10	6.25327e+10
7274.36	-27623.8	19.5	51	1983.67	4078.82	7.55487e+10	4078.82			4078.82	7.55487e+10	7.55487e+10	7.55487e+10	7.55487e+10	7.55487e+10	7.55487e+10
7274.36	-27622.3	19.5	52.5	2041.78	4422.06	8.21311e+10	4422.06			4422.06	8.21311e+10	8.21311e+10	8.21311e+10	8.21311e+10	8.21311e+10	8.21311e+10
7274.36	-27620.8	19.5	54	2175.43	4811.72	8.96039e+10	4811.72			4811.72	8.96039e+10	8.96039e+10	8.96039e+10	8.96039e+10	8.96039e+10	8.96039e+10
7274.36	-27619.3	19.5	55.5	392.495	658.824	9.96166e+09	658.824			658.824	9.96166e+09	9.96166e+09	9.96166e+09	9.96166e+09	9.96166e+09
7274.36	-27617.8	19.5	57	127.057	134.896	-8.59773e+07	134.896
7274.36	-27616.3	19.5	58.5	120.685	125.863	-2.5921e+08	125.863
7274.36	-27614.8	19.5	60	118.738	124.056	-2.93859e+08	124.056
7274.36	-27613.3	19.5	61.5	115.888	118.636	-3.978e+08	118.636
7274.36	-27611.8	19.5	63	129.308	124.056	-2.93859e+08	124.056
7274.36	-27610.3	19.5	64.5	123.685	119.239	-3.86248e+08	119.239
7274.36	-27608.8	21	0	107.494	102.979	-6.98071e+08	102.979
7274.36	-27607.3	21	1.5	122.559	117.432	-4.20898e+08	117.432
7274.36	-27605.8	21	3	119.262	139.112	-5.13342e+06	139.112
7274.36	-27604.3	21	4.5	138.602	140.919	2.95161e+07	140.919			140.919	2.95161e+07	2.95161e+07	2.95161e+07
7274.36	-27602.8	21	6	164.689	207.162	1.29991e+09	207.162			207.162	1.29991e+09	1.29991e+09	1.29991e+09	1.29991e+09	1.29991e+09
7274.36	-27601.3	21	7.5	519.326	1006.3	1.66255e+10	1006.3			1006.3	1.66255e+10	1.66255e+10	1.66255e+10	1.66255e+10	1.66255e+10	1.66255e+10
7274.36	-27599.8	21	9	632.067	1162.28	1.96166e+10	1162.28			1162.28	1.96166e+10	1.96166e+10	1.96166e+10	1.96166e+10	1.96166e+10	1.96166e+10
7274.36	-27598.3	21	10.5	374.129	681.108	1.0389e+10	681.108			681.108	1.0389e+10	1.0389e+10	1.0389e+10	1.0389e+10	1.0389e+10	1.0389e+10
7274.36	-27596.8	21	12	399.313	663.04	1.00425e+10	663.04			663.04	1.00425e+10	1.00425e+10	1.00425e+10	1.00425e+10	1.00425e+10	1.00425e+10
7274.36	-27595.3	21	13.5	953.944	1553.72	2.71235e+10	1553.72			1553.72	2.71235e+10	2.71235e+10	2.71235e+10	2.71235e+10	2.71235e+10	2.71235e+10
7274.36	-27593.8	21	15	1149.52	1908.42	3.39258e+10	1908.42			1908.42	3.39258e+10	3.39258e+10	3.39258e+10	3.39258e+10	3.39258e+10	3.39258e+10
7274.36	-27592.3	21	16.5	1110.39	2009.59	3.58661e+10	2009.59			2009.59	3.58661e+10	3.58661e+10	3.58661e+10	3.58661e+10	3.58661e+10	3.58661e+10
7274.36	-27590.8	21	18	735.514	1315.24	2.255e+10	1315.24			1315.24	2.255e+10	2.255e+10	2.255e+10	2.255e+10	2.255e+10	2.255e+10
7274.36	-27589.3	21	19.5	867.671	1689.82	2.97336e+10	1689.82			1689.82	2.97336e+10	2.97336e+10	2.97336e+10	2.97336e+10	2.97336e+10	2.97336e+10
7274.36	-27587.8	21	21	921.864	1769.31	3.1258e+10	1769.31			1769.31	3.1258e+10	3.1258e+10	3.1258e+10	3.1258e+10	3.1258e+10	3.1258e+10
7274.36	-27586.3	21	22.5	1252.14	1952.98	3.47804e+10	1952.98			1952.98	3.47804e+10	3.47804e+10	3.47804e+10	3.47804e+10	3.47804e+10	3.47804e+10
7274.36	-27584.8	21	24	655.753	1315.24	2.255e+10	1315.24			1315.24	2.255e+10	2.255e+10	2.255e+10	2.255e+10	2.255e+10	2.255e+10
7274.36	-27583.3	21	25.5	2307.65	5592.77	1.04582e+11	5592.77			5592.77	1.04582e+11	1.04582e+11	1.04582e+11	1.04582e+11	1.04582e+11	1.04582e+11	1.04582e+11
7274.36	-27581.8	21	27	974.034	1898.79	3.3741e+10	1898.79			1898.79	3.3741e+10	3.3741e+10	3.3741e+10	3.3741e+10	3.3741e+10	3.3741e+10
7274.36	-27580.3	21	28.5	350.441	587.763	8.59888e+09	587.763			587.763	8.59888e+09	8.59888e+09	8.59888e+09	8.59888e+09	8.59888e+09
7274.36	-27578.8	21	30	128.034	212.582	1.40385e+09	212.582			212.582	1.40385e+09	1.40385e+09	1.40385e+09	1.40385e+09	1.40385e+09
7274.36	-27577.3	21	31.5	156.442	263.168	2.37397e+09	263.168			263.168	2.37397e+09	2.37397e+09	2.37397e+09	2.37397e+09	2.37397e+09
7274.36	-27575.8	21	33	238.747	420.346	5.38824e+09	420.346			420.346	5.38824e+09	5.38824e+09	5.38824e+09	5.38824e+09	5.38824e+09
7274.36	-27574.3	21	34.5	344.291	646.781	9.73069e+09	646.781			646.781	9.73069e+09	9.73069e+09	9.73069e+09	9.73069e+09	9.73069e+09
7274.36	-27572.8	21	36	439.493	812.992	1.29182e+10	812.992			812.992	1.29182e+10	1.29182e+10	1.29182e+10	1.29182e+10	1.29182e+10	1.29182e+10
7274.36	-27571.3	21	37.5	290.995	507.064	7.05128e+09	507.064			507.064	7.05128e+09	7.05128e+09	7.05128e+09	7.05128e+09	7.05128e+09
7274.36	-27569.8	21	39	590.011	1096.03	1.83462e+10	1096.03			1096.03	1.83462e+10	1.83462e+10	1.83462e+10	1.83462e+10	1.83462e+10	1.83462e+10
7274.36	-27568.3	21	40.5	207.564	354.103	4.11786e+09	354.103			354.103	4.11786e+09	4.11786e+09	4.11786e+09	4.11786e+09	4.11786e+09
7275.86	-27635.8	21	42	631.916	1117.71	1.8762e+10	1117.71			1117.71	1.8762e+10	1.8762e+10	1.8762e+10	1.8762e+10	1.8762e+10	1.8762e+10
7275.86	-27634.3	21	43.5	240.024	454.071	6.03499e+09	454.071			454.071	6.03499e+09	6.03499e+09	6.03499e+09	6.03499e+09	6.03499e+09
7275.86	-27632.8	21	45	237.397	461.899	6.18512e+09	461.899			461.899	6.18512e+09	6.18512e+09	6.18512e+09	6.18512e+09	6.18512e+09
7275.86	-27631.3	21	46.5	246.17	505.26	7.01668e+09	505.26			505.26	7.01668e+09	7.01668e+09	7.01668e+09	7.01668e+09	7.01668e+09
7275.86	-27629.8	21	48	520.903	1087.6	1.81845e+10	1087.6			1087.6	1.81845e+10	1.81845e+10	1.81845e+10	1.81845e+10	1.81845e+10	1.81845e+10
7275.86	-27628.3	21	49.5	917.736	1872.89	3.32445e+10	1872.89			1872.89	3.32445e+10	3.32445e+10	3.32445e+10	3.32445e+10	3.32445e+10	3.32445e+10
7275.86	-27626.8	21	51	1439.76	2861.73	5.22079e+10	2861.73			2861.73	5.22079e+10	5.22079e+10	5.22079e+10	5.22079e+10	5.22079e+10	5.22079e+10
7275.86	-27625.3	21	52.5	1579.26	3218.24	5.90449e+10	3218.24			3218.24	5.90449e+10	5.90449e+10	5.90449e+10	5.90449e+10	5.90449e+10	5.90449e+10
7275.86	-27623.8	21	54	1345.76	2807.53	5.11685e+10	2807.53			2807.53	5.11685e+10	5.11685e+10	5.11685e+10	5.11685e+10	5.11685e+10	5.11685e+10
7275.86	-27622.3	21	55.5	176.53	270.395	2.51255e+09	270.395			270.395	2.51255e+09	2.51255e+09	2.51255e+09	2.51255e+09	2.51255e+09
7275.86	-27620.8	21	57	112.066	134.896	-8.59773e+07	134.896
7275.86	-27619.3	21	58.5	117.087	116.228	-4.43995e+08	116.228
7275.86	-27617.8	21	60	123.608	128.874	-2.01463e+08	128.874
7275.86	-27616.3	21	61.5	117.088	123.454	-3.05404e+08	123.454
7275.86	-27614.8	21	63	124.06	121.046	-3.51599e+08	121.046
7275.86	-27613.3	21	64.5	128.555	142.725	6.41656e+07	142.725			142.725	6.41656e+07	6.41656e+07	6.41656e+07
7275.86	-27611.8	22.5	0	124.883	115.626	-4.5554e+08	115.626
7275.86	-27610.3	22.5	1.5	129.831	142.725	6.41656e+07	142.725			142.725	6.41656e+07	6.41656e+07	6.41656e+07
7275.86	-27608.8	22.5	3	131.331	134.294	-9.75222e+07	134.294
7275.86	-27607.3	22.5	4.5	141.75	147.543	1.56554e+08	147.543			147.543	1.56554e+08	1.56554e+08	1.56554e+08	1.56554e+08
7275.86	-27605.8	22.5	6	157.193	164.405	4.7993e+08	164.405			164.405	4.7993e+08	4.7993e+08	4.7993e+08	4.7993e+08
7275.86	-27604.3	22.5	7.5	323.753	533.563	7.55947e+09	533.563			533.563	7.55947e+09	7.55947e+09	7.55947e+09	7.55947e+09	7.55947e+09
7275.86	-27602.8	22.5	9	421.577	790.106	1.24793e+10	790.106			790.106	1.24793e+10	1.24793e+10	1.24793e+10	1.24793e+10	1.24793e+10	1.24793e+10
7275.86	-27601.3	22.5	10.5	1310.68	2973.74	5.4356e+10	2973.74			2973.74	5.4356e+10	5.4356e+10	5.4356e+10	5.4356e+10	5.4356e+10	5.4356e+10
7275.86	-27599.8	22.5	12	640.087	1111.69	1.86465e+10	1111.69			1111.69	1.86465e+10	1.86465e+10	1.86465e+10	1.86465e+10	1.86465e+10	1.86465e+10
7275.86	-27598.3	22.5	13.5	1414.95	2292.64	4.12941e+10	2292.64			2292.64	4.12941e+10	4.12941e+10	4.12941e+10	4.12941e+10	4.12941e+10	4.12941e+10
7275.86	-27596.8	22.5	15	1311.13	2260.12	4.06705e+10	2260.12			2260.12	4.06705e+10	4.06705e+10	4.06705e+10	4.06705e+10	4.06705e+10	4.06705e+10
7275.86	-27595.3	22.5	16.5	1439.24	2372.73	4.28301e+10	2372.73			2372.73	4.28301e+10	4.28301e+10	4.28301e+10	4.28301e+10	4.28301e+10	4.28301e+10
7275.86	-27593.8	22.5	18	1063.99	1903	3.38219e+10	1903			1903	3.38219e+10	3.38219e+10	3.38219e+10	3.38219e+10	3.38219e+10	3.38219e+10
7275.86	-27592.3	22.5	19.5	912.719	1596.47	2.79435e+10	1596.47			1596.47	2.79435e+10	2.79435e+10	2.79435e+10	2.79435e+10	2.79435e+10	2.79435e+10
7275.86	-27590.8	22.5	21	681.693	1246.59	2.12335e+10	1246.59			1246.59	2.12335e+10	2.12335e+10	2.12335e+10	2.12335e+10	2.12335e+10	2.12335e+10
7275.86	-27589.3	22.5	22.5	1131.3	1770.51	3.12811e+10	1770.51			1770.51	3.12811e+10	3.12811e+10	3.12811e+10	3.12811e+10	3.12811e+10	3.12811e+10
7275.86	-27587.8	22.5	24	741.211	1319.45	2.26309e+10	1319.45			1319.45	2.26309e+10	2.26309e+10	2.26309e+10	2.26309e+10	2.26309e+10	2.26309e+10
7275.86	-27586.3	22.5	25.5	3026.59	6050.45	1.1336e+11	6050.45			6050.45	1.1336e+11	1.1336e+11	1.1336e+11	1.1336e+11	1.1336e+11	1.1336e+11	1.1336e+11
7275.86	-27584.8	22.5	27	614.521	1085.79	1.81499e+10	1085.79			1085.79	1.81499e+10	1.81499e+10	1.81499e+10	1.81499e+10	1.81499e+10	1.81499e+10
7275.86	-27583.3	22.5	28.5	541.365	943.071	1.54128e+10	943.071			943.071	1.54128e+10	1.54128e+10	1.54128e+10	1.54128e+10	1.54128e+10	1.54128e+10
7275.86	-27581.8	22.5	30	234.324	393.248	4.86857e+09	393.248			393.248	4.86857e+09	4.86857e+09	4.86857e+09	4.86857e+09	4.86857e+09
7275.86	-27580.3	22.5	31.5	328.177	604.625	8.92225e+09	604.625			604.625	8.92225e+09	8.92225e+09	8.92225e+09	8.92225e+09	8.92225e+09
7275.86	-27578.8	22.5	33	745.931	1894.57	3.36602e+10	1894.57			1894.57	3.36602e+10	3.36602e+10	3.36602e+10	3.36602e+10	3.36602e+10	3.36602e+10
7275.86	-27577.3	22.5	34.5	762.271	1433.88	2.48252e+10	1433.88			1433.88	2.48252e+10	2.48252e+10	2.48252e+10	2.48252e+10	2.48252e+10	2.48252e+10
7275.86	-27575.8	22.5	36	458.833	841.295	1.3461e+10	841.295			841.295	1.3461e+10	1.3461e+10	1.3461e+10	1.3461e+10	1.3461e+10	1.3461e+10
7275.86	-27574.3	22.5	37.5	400.438	686.525	1.04929e+10	686.525			686.525	1.04929e+10	1.04929e+10	1.04929e+10	1.04929e+10	1.04929e+10	1.04929e+10
7275.86	-27572.8	22.5	39	390.618	736.509	1.14515e+10	736.509			736.509	1.14515e+10	1.14515e+10	1.14515e+10	1.14515e+10	1.14515e+10	1.14515e+10
7275.86	-27571.3	22.5	40.5	283.275	493.216	6.78571e+09	493.216			493.216	6.78571e+09	6.78571e+09	6.78571e+09	6.78571e+09	6.78571e+09
7275.86	-27569.8	22.5	42	407.259	695.559	1.06661e+10	695.559			695.559	1.06661e+10	1.06661e+10	1.06661e+10	1.06661e+10	1.06661e+10	1.06661e+10
7275.86	-27568.3	22.5	43.5	180.954	310.141	3.27479e+09	310.141			310.141	3.27479e+09	3.27479e+09	3.27479e+09	3.27479e+09	3.27479e+09
7277.36	-27635.8	22.5	45	314.46	561.264	8.09069e+09	561.264			561.264	8.09069e+09	8.09069e+09	8.09069e+09	8.09069e+09	8.09069e+09
7277.36	-27634.3	22.5	46.5	312.21	613.659	9.0955e+09	613.659			613.659	9.0955e+09	9.0955e+09	9.0955e+09	9.0955e+09	9.0955e+09
7277.36	-27632.8	22.5	48	400.365	821.423	1.30799e+10	821.423			821.423	1.30799e+10	1.30799e+10	1.30799e+10	1.30799e+10	1.30799e+10	1.30799e+10
7277.36	-27631.3	22.5	49.5	845.178	1645.25	2.88789e+10	1645.25			1645.25	2.88789e+10	2.88789e+10	2.88789e+10	2.88789e+10	2.88789e+10	2.88789e+10
7277.36	-27629.8	22.5	51	1365.56	2770.79	5.0464e+10	2770.79			2770.79	5.0464e+10	5.0464e+10	5.0464e+10	5.0464e+10	5.0464e+10	5.0464e+10
7277.36	-27628.3	22.5	52.5	1571.18	3451.9	6.35259e+10	3451.9			3451.9	6.35259e+10	6.35259e+10	6.35259e+10	6.35259e+10	6.35259e+10	6.35259e+10
7277.36	-27626.8	22.5	54	1680.08	3480.21	6.40687e+10	3480.21			3480.21	6.40687e+10	6.40687e+10	6.40687e+10	6.40687e+10	6.40687e+10	6.40687e+10
7277.36	-27625.3	22.5	55.5	1702.5	3571.74	6.58242e+10	3571.74			3571.74	6.58242e+10	6.58242e+10	6.58242e+10	6.58242e+10	6.58242e+10	6.58242e+10
7277.36	-27623.8	22.5	57	194.894	313.152	3.33253e+09	313.152			313.152	3.33253e+09	3.33253e+09	3.33253e+09	3.33253e+09	3.33253e+09
7277.36	-27622.3	22.5	58.5	120.235	130.681	-1.66821e+08	130.681
7277.36	-27620.8	22.5	60	120.911	131.283	-1.55269e+08	131.283
7277.36	-27619.3	22.5	61.5	128.033	138.51	-1.66783e+07	138.51
7277.36	-27617.8	22.5	63	125.485	126.465	-2.47658e+08	126.465
7277.36	-27616.3	22.5	64.5	122.035	131.885	-1.43717e+08	131.885
7277.36	-27614.8	24	0	118.288	118.034	-4.09345e+08	118.034
7277.36	-27613.3	24	1.5	136.203	144.532	9.88076e+07	144.532			144.532	9.88076e+07	9.88076e+07	9.88076e+07
7277.36	-27611.8	24	3	141.899	149.952	2.02749e+08	149.952			149.952	2.02749e+08	2.02749e+08	2.02749e+08	2.02749e+08
7277.36	-27610.3	24	4.5	153.97	152.36	2.48943e+08	152.36			152.36	2.48943e+08	2.48943e+08	2.48943e+08	2.48943e+08
7277.36	-27608.8	24	6	152.318	188.494	9.41888e+08	188.494			188.494	9.41888e+08	9.41888e+08	9.41888e+08	9.41888e+08
7277.36	-27607.3	24	7.5	323.381	613.659	9.0955e+09	613.659			613.659	9.0955e+09	9.0955e+09	9.0955e+09	9.0955e+09	9.0955e+09
7277.36	-27605.8	24	9	827.715	1797.01	3.17893e+10	1797.01			1797.01	3.17893e+10	3.17893e+10	3.17893e+10	3.17893e+10	3.17893e+10	3.17893e+10
7277.36	-27604.3	24	10.5	864.968	1642.24	2.88212e+10	1642.24			1642.24	2.88212e+10	2.88212e+10	2.88212e+10	2.88212e+10	2.88212e+10	2.88212e+10
7277.36	-27602.8	24	12	719.995	1294.76	2.21574e+10	1294.76			1294.76	2.21574e+10	2.21574e+10	2.21574e+10	2.21574e+10	2.21574e+10	2.21574e+10
7277.36	-27601.3	24	13.5	858.296	1467	2.54604e+10	1467			1467	2.54604e+10	2.54604e+10	2.54604e+10	2.54604e+10	2.54604e+10	2.54604e+10
7277.36	-27599.8	24	15	1081	1857.23	3.29441e+10	1857.23			1857.23	3.29441e+10	3.29441e+10	3.29441e+10	3.29441e+10	3.29441e+10	3.29441e+10
7277.36	-27598.3	24	16.5	796.229	1369.44	2.35894e+10	1369.44			1369.44	2.35894e+10	2.35894e+10	2.35894e+10	2.35894e+10	2.35894e+10	2.35894e+10
7277.36	-27596.8	24	18	733.563	1289.94	2.2065e+10	1289.94			1289.94	2.2065e+10	2.2065e+10	2.2065e+10	2.2065e+10	2.2065e+10	2.2065e+10
7277.36	-27595.3	24	19.5	740.087	1258.03	2.14529e+10	1258.03			1258.03	2.14529e+10	2.14529e+10	2.14529e+10	2.14529e+10	2.14529e+10	2.14529e+10
7277.36	-27593.8	24	21	435.073	727.475	1.12782e+10	727.475			727.475	1.12782e+10	1.12782e+10	1.12782e+10	1.12782e+10	1.12782e+10	1.12782e+10
7277.36	-27592.3	24	22.5	481.698	947.287	1.54937e+10	947.287			947.287	1.54937e+10	1.54937e+10	1.54937e+10	1.54937e+10	1.54937e+10	1.54937e+10
7277.36	-27590.8	24	24	428.772	796.732	1.26064e+10	796.732			796.732	1.26064e+10	1.26064e+10	1.26064e+10	1.26064e+10	1.26064e+10	1.26064e+10
7277.36	-27589.3	24	25.5	561.301	977.997	1.60826e+10	977.997			977.997	1.60826e+10	1.60826e+10	1.60826e+10	1.60826e+10	1.60826e+10	1.60826e+10
7277.36	-27587.8	24	27	717.824	1244.18	2.11873e+10	1244.18			1244.18	2.11873e+10	2.11873e+10	2.11873e+10	2.11873e+10	2.11873e+10	2.11873e+10
7277.36	-27586.3	24	28.5	666.546	1109.88	1.86119e+10	1109.88			1109.88	1.86119e+10	1.86119e+10	1.86119e+10	1.86119e+10	1.86119e+10	1.86119e+10
7277.36	-27584.8	24	30	411.305	713.627	1.10126e+10	713.627			713.627	1.10126e+10	1.10126e+10	1.10126e+10	1.10126e+10	1.10126e+10	1.10126e+10
7277.36	-27583.3	24	31.5	605.53	1003.29	1.65677e+10	1003.29			1003.29	1.65677e+10	1.65677e+10	1.65677e+10	1.65677e+10	1.65677e+10	1.65677e+10
7277.36	-27581.8	24	33	682.137	1302.59	2.23075e+10	1302.59			1302.59	2.23075e+10	2.23075e+10	2.23075e+10	2.23075e+10	2.23075e+10	2.23075e+10
7277.36	-27580.3	24	34.5	428.851	812.389	1.29066e+10	812.389			812.389	1.29066e+10	1.29066e+10	1.29066e+10	1.29066e+10	1.29066e+10	1.29066e+10
7277.36	-27578.8	24	36	573.748	1056.29	1.7584e+10	1056.29			1056.29	1.7584e+10	1.7584e+10	1.7584e+10	1.7584e+10	1.7584e+10	1.7584e+10
7277.36	-27577.3	24	37.5	346.617	569.092	8.24082e+09	569.092			569.092	8.24082e+09	8.24082e+09	8.24082e+09	8.24082e+09	8.24082e+09
7277.36	-27575.8	24	39	402.611	646.178	9.71913e+09	646.178			646.178	9.71913e+09	9.71913e+09	9.71913e+09	9.71913e+09	9.71913e+09
7277.36	-27574.3	24	40.5	263.637	448.047	5.91947e+09	448.047			448.047	5.91947e+09	5.91947e+09	5.91947e+09	5.91947e+09	5.91947e+09
7277.36	-27572.8	24	42	371.428	620.282	9.22251e+09	620.282			620.282	9.22251e+09	9.22251e+09	9.22251e+09	9.22251e+09	9.22251e+09
7277.36	-27571.3	24	43.5	353.586	641.962	9.63829e+09	641.962			641.962	9.63829e+09	9.63829e+09	9.63829e+09	9.63829e+09	9.63829e+09
7277.36	-27569.8	24	45	322.254	588.968	8.622e+09	588.968			588.968	8.622e+09	8.622e+09	8.622e+09	8.622e+09	8.622e+09
7277.36	-27568.3	24	46.5	287.998	596.797	8.77212e+09	596.797			596.797	8.77212e+09	8.77212e+09	8.77212e+09	8.77212e+09	8.77212e+09
7278.86	-27635.8	24	48	315.734	620.282	9.22251e+09	620.282			620.282	9.22251e+09	9.22251e+09	9.22251e+09	9.22251e+09	9.22251e+09
7278.86	-27634.3	24	49.5	717.521	1542.88	2.69156e+10	1542.88			1542.88	2.69156e+10	2.69156e+10	2.69156e+10	2.69156e+10	2.69156e+10	2.69156e+10
7278.86	-27632.8	24	51	697.882	1544.68	2.69502e+10	1544.68			1544.68	2.69502e+10	2.69502e+10	2.69502e+10	2.69502e+10	2.69502e+10	2.69502e+10
7278.86	-27631.3	24	52.5	1313.31	2741.89	4.99096e+10	2741.89			2741.89	4.99096e+10	4.99096e+10	4.99096e+10	4.99096e+10	4.99096e+10	4.99096e+10
7278.86	-27629.8	24	54	1627.69	3482.61	6.41149e+10	3482.61			3482.61	6.41149e+10	6.41149e+10	6.41149e+10	6.41149e+10	6.41149e+10	6.41149e+10
7278.86	-27628.3	24	55.5	1881.36	4011.97	7.42667e+10	4011.97			4011.97	7.42667e+10	7.42667e+10	7.42667e+10	7.42667e+10	7.42667e+10	7.42667e+10
7278.86	-27626.8	24	57	156.966	213.184	1.41539e+09	213.184			213.184	1.41539e+09	1.41539e+09	1.41539e+09	1.41539e+09	1.41539e+09
7278.86	-27625.3	24	58.5	119.638	111.41	-5.36384e+08	111.41
7278.86	-27623.8	24	60	122.035	133.692	-1.09074e+08	133.692
7278.86	-27622.3	24	61.5	126.684	128.874	-2.01463e+08	128.874
7278.86	-27620.8	24	63	118.212	133.692	-1.09074e+08	133.692
7278.86	-27619.3	24	64.5	126.009	122.852	-3.16957e+08	122.852
7278.86	-27617.8	25.5	0	119.485	130.681	-1.66821e+08	130.681
7278.86	-27616.3	25.5	1.5	134.703	134.896	-8.59773e+07	134.896
7278.86	-27614.8	25.5	3	138.226	135.499	-7.4425e+07	135.499
7278.86	-27613.3	25.5	4.5	140.475	146.338	1.33457e+08	146.338			146.338	1.33457e+08	1.33457e+08	1.33457e+08	1.33457e+08
7278.86	-27611.8	25.5	6	217.76	314.357	3.35563e+09	314.357			314.357	3.35563e+09	3.35563e+09	3.35563e+09	3.35563e+09	3.35563e+09
7278.86	-27610.3	25.5	7.5	512.13	1029.19	1.70643e+10	1029.19			1029.19	1.70643e+10	1.70643e+10	1.70643e+10	1.70643e+10	1.70643e+10	1.70643e+10
7278.86	-27608.8	25.5	9	619.476	1192.99	2.02056e+10	1192.99			1192.99	2.02056e+10	2.02056e+10	2.02056e+10	2.02056e+10	2.02056e+10	2.02056e+10
7278.86	-27607.3	25.5	10.5	412.055	753.974	1.17864e+10	753.974			753.974	1.17864e+10	1.17864e+10	1.17864e+10	1.17864e+10	1.17864e+10	1.17864e+10
7278.86	-27605.8	25.5	12	419.03	753.974	1.17864e+10	753.974			753.974	1.17864e+10	1.17864e+10	1.17864e+10	1.17864e+10	1.17864e+10	1.17864e+10
7278.86	-27604.3	25.5	13.5	530.346	946.684	1.54821e+10	946.684			946.684	1.54821e+10	1.54821e+10	1.54821e+10	1.54821e+10	1.54821e+10	1.54821e+10
7278.86	-27602.8	25.5	15	444.441	736.509	1.14515e+10	736.509			736.509	1.14515e+10	1.14515e+10	1.14515e+10	1.14515e+10	1.14515e+10	1.14515e+10
7278.86	-27601.3	25.5	16.5	297.666	469.727	6.33525e+09	469.727			469.727	6.33525e+09	6.33525e+09	6.33525e+09	6.33525e+09	6.33525e+09
7278.86	-27599.8	25.5	18	462.056	761.199	1.1925e+10	761.199			761.199	1.1925e+10	1.1925e+10	1.1925e+10	1.1925e+10	1.1925e+10	1.1925e+10
7278.86	-27598.3	25.5	19.5	438.967	747.954	1.16709e+10	747.954			747.954	1.16709e+10	1.16709e+10	1.16709e+10	1.16709e+10	1.16709e+10	1.16709e+10
7278.86	-27596.8	25.5	21	917.816	1841.58	3.26439e+10	1841.58			1841.58	3.26439e+10	3.26439e+10	3.26439e+10	3.26439e+10	3.26439e+10	3.26439e+10
7278.86	-27595.3	25.5	22.5	641.435	1030.39	1.70874e+10	1030.39			1030.39	1.70874e+10	1.70874e+10	1.70874e+10	1.70874e+10	1.70874e+10	1.70874e+10
7278.86	-27593.8	25.5	24	635.667	1088.81	1.82077e+10	1088.81			1088.81	1.82077e+10	1.82077e+10	1.82077e+10	1.82077e+10	1.82077e+10	1.82077e+10
7278.86	-27592.3	25.5	25.5	866.538	1440.5	2.49522e+10	1440.5			1440.5	2.49522e+10	2.49522e+10	2.49522e+10	2.49522e+10	2.49522e+10	2.49522e+10
7278.86	-27590.8	25.5	27	736.109	1238.76	2.10834e+10	1238.76			1238.76	2.10834e+10	2.10834e+10	2.10834e+10	2.10834e+10	2.10834e+10	2.10834e+10
7278.86	-27589.3	25.5	28.5	892.407	1564.56	2.73314e+10	1564.56			1564.56	2.73314e+10	2.73314e+10	2.73314e+10	2.73314e+10	2.73314e+10	2.73314e+10
7278.86	-27587.8	25.5	30	637.686	1091.82	1.82654e+10	1091.82			1091.82	1.82654e+10	1.82654e+10	1.82654e+10	1.82654e+10	1.82654e+10	1.82654e+10
7278.86	-27586.3	25.5	31.5	531.541	946.081	1.54705e+10	946.081			946.081	1.54705e+10	1.54705e+10	1.54705e+10	1.54705e+10	1.54705e+10	1.54705e+10
7278.86	-27584.8	25.5	33	816.242	1600.69	2.80243e+10	1600.69			1600.69	2.80243e+10	2.80243e+10	2.80243e+10	2.80243e+10	2.80243e+10	2.80243e+10
7278.86	-27583.3	25.5	34.5	601.856	1061.71	1.76879e+10	1061.71			1061.71	1.76879e+10	1.76879e+10	1.76879e+10	1.76879e+10	1.76879e+10	1.76879e+10
7278.86	-27581.8	25.5	36	585.746	992.452	1.63598e+10	992.452			992.452	1.63598e+10	1.63598e+10	1.63598e+10	1.63598e+10	1.63598e+10	1.63598e+10
7278.86	-27580.3	25.5	37.5	475.85	796.129	1.25948e+10	796.129			796.129	1.25948e+10	1.25948e+10	1.25948e+10	1.25948e+10	1.25948e+10	1.25948e+10
7278.86	-27578.8	25.5	39	506.957	900.916	1.46044e+10	900.916			900.916	1.46044e+10	1.46044e+10	1.46044e+10	1.46044e+10	1.46044e+10	1.46044e+10
7278.86	-27577.3	25.5	40.5	318.657	546.21	7.802e+09	546.21			546.21	7.802e+09	7.802e+09	7.802e+09	7.802e+09	7.802e+09
7278.86	-27575.8	25.5	42	403.887	678.094	1.03312e+10	678.094			678.094	1.03312e+10	1.03312e+10	1.03312e+10	1.03312e+10	1.03312e+10	1.03312e+10
7278.86	-27574.3	25.5	43.5	457.408	824.433	1.31376e+10	824.433			824.433	1.31376e+10	1.31376e+10	1.31376e+10	1.31376e+10	1.31376e+10	1.31376e+10
7278.86	-27572.8	25.5	45	323.754	556.446	7.99829e+09	556.446			556.446	7.99829e+09	7.99829e+09	7.99829e+09	7.99829e+09	7.99829e+09
7278.86	-27571.3	25.5	46.5	265.211	431.787	5.60765e+09	431.787			431.787	5.60765e+09	5.60765e+09	5.60765e+09	5.60765e+09	5.60765e+09
7278.86	-27569.8	25.5	48	280.426	517.907	7.25921e+09	517.907			517.907	7.25921e+09	7.25921e+09	7.25921e+09	7.25921e+09	7.25921e+09
7278.86	-27568.3	25.5	49.5	593.459	1191.78	2.01825e+10	1191.78			1191.78	2.01825e+10	2.01825e+10	2.01825e+10	2.01825e+10	2.01825e+10	2.01825e+10
7280.36	-27635.8	25.5	51	1073.66	2369.72	4.27723e+10	2369.72			2369.72	4.27723e+10	4.27723e+10	4.27723e+10	4.27723e+10	4.27723e+10	4.27723e+10
7280.36	-27634.3	25.5	52.5	1337.07	2873.77	5.24389e+10	2873.77			2873.77	5.24389e+10	5.24389e+10	5.24389e+10	5.24389e+10	5.24389e+10	5.24389e+10
7280.36	-27632.8	25.5	54	1354.53	2884.61	5.26468e+10	2884.61			2884.61	5.26468e+10	5.26468e+10	5.26468e+10	5.26468e+10	5.26468e+10	5.26468e+10
7280.36	-27631.3	25.5	55.5	679.667	1299.58	2.22498e+10	1299.58			1299.58	2.22498e+10	2.22498e+10	2.22498e+10	2.22498e+10	2.22498e+10	2.22498e+10
7280.36	-27629.8	25.5	57	155.544	171.029	6.06968e+08	171.029			171.029	6.06968e+08	6.06968e+08	6.06968e+08	6.06968e+08
7280.36	-27628.3	25.5	58.5	132.606	162.598	4.4528e+08	162.598			162.598	4.4528e+08	4.4528e+08	4.4528e+08	4.4528e+08
7280.36	-27626.8	25.5	60	123.233	131.283	-1.55269e+08	131.283
7280.36	-27625.3	25.5	61.5	121.211	123.454	-3.05404e+08	123.454
7280.36	-27623.8	25.5	63	118.738	121.046	-3.51599e+08	121.046
7280.36	-27622.3	25.5	64.5	126.157	124.659	-2.82307e+08	124.659
7280.36	-27620.8	27	0	137.177	135.499	-7.4425e+07	135.499
7280.36	-27619.3	27	1.5	133.281	145.134	1.1036e+08	145.134			145.134	1.1036e+08	1.1036e+08	1.1036e+08	1.1036e+08
7280.36	-27617.8	27	3	133.578	133.692	-1.09074e+08	133.692
7280.36	-27616.3	27	4.5	131.48	137.907	-2.82306e+07	137.907
7280.36	-27614.8	27	6	465.58	681.108	1.0389e+10	681.108			681.108	1.0389e+10	1.0389e+10	1.0389e+10	1.0389e+10	1.0389e+10	1.0389e+10
7280.36	-27613.3	27	7.5	870.815	1751.85	3.09231e+10	1751.85			1751.85	3.09231e+10	3.09231e+10	3.09231e+10	3.09231e+10	3.09231e+10	3.09231e+10
7280.36	-27611.8	27	9	680.487	1353.18	2.32776e+10	1353.18			1353.18	2.32776e+10	2.32776e+10	2.32776e+10	2.32776e+10	2.32776e+10	2.32776e+10
7280.36	-27610.3	27	10.5	458.98	898.504	1.45581e+10	898.504			898.504	1.45581e+10	1.45581e+10	1.45581e+10	1.45581e+10	1.45581e+10	1.45581e+10
7280.36	-27608.8	27	12	339.272	591.376	8.66816e+09	591.376			591.376	8.66816e+09	8.66816e+09	8.66816e+09	8.66816e+09	8.66816e+09
7280.36	-27607.3	27	13.5	565.274	902.121	1.46275e+10	902.121			902.121	1.46275e+10	1.46275e+10	1.46275e+10	1.46275e+10	1.46275e+10	1.46275e+10
7280.36	-27605.8	27	15	628.844	1139.99	1.91893e+10	1139.99			1139.99	1.91893e+10	1.91893e+10	1.91893e+10	1.91893e+10	1.91893e+10	1.91893e+10
7280.36	-27604.3	27	16.5	659.877	1115.9	1.87273e+10	1115.9			1115.9	1.87273e+10	1.87273e+10	1.87273e+10	1.87273e+10	1.87273e+10	1.87273e+10
7280.36	-27602.8	27	18	548.482	1077.96	1.79997e+10	1077.96			1077.96	1.79997e+10	1.79997e+10	1.79997e+10	1.79997e+10	1.79997e+10	1.79997e+10
7280.36	-27601.3	27	19.5	517.975	846.113	1.35534e+10	846.113			846.113	1.35534e+10	1.35534e+10	1.35534e+10	1.35534e+10	1.35534e+10	1.35534e+10
7280.36	-27599.8	27	21	482.444	782.88	1.23407e+10	782.88			782.88	1.23407e+10	1.23407e+10	1.23407e+10	1.23407e+10	1.23407e+10	1.23407e+10
7280.36	-27598.3	27	22.5	570.599	920.788	1.49855e+10	920.788			920.788	1.49855e+10	1.49855e+10	1.49855e+10	1.49855e+10	1.49855e+10	1.49855e+10
7280.36	-27596.8	27	24	748.254	1288.74	2.20419e+10	1288.74			1288.74	2.20419e+10	2.20419e+10	2.20419e+10	2.20419e+10	2.20419e+10	2.20419e+10
7280.36	-27595.3	27	25.5	872.914	1437.49	2.48945e+10	1437.49			1437.49	2.48945e+10	2.48945e+10	2.48945e+10	2.48945e+10	2.48945e+10	2.48945e+10
7280.36	-27593.8	27	27	931.831	1524.81	2.65691e+10	1524.81			1524.81	2.65691e+10	2.65691e+10	2.65691e+10	2.65691e+10	2.65691e+10	2.65691e+10
7280.36	-27592.3	27	28.5	1139.25	1943.95	3.46073e+10	1943.95			1943.95	3.46073e+10	3.46073e+10	3.46073e+10	3.46073e+10	3.46073e+10	3.46073e+10
7280.36	-27590.8	27	30	1418.92	2472.7	4.47473e+10	2472.7			2472.7	4.47473e+10	4.47473e+10	4.47473e+10	4.47473e+10	4.47473e+10	4.47473e+10
7280.36	-27589.3	27	31.5	706.122	1205.03	2.04366e+10	1205.03			1205.03	2.04366e+10	2.04366e+10	2.04366e+10	2.04366e+10	2.04366e+10	2.04366e+10
7280.36	-27587.8	27	33	716.1	1150.83	1.93972e+10	1150.83			1150.83	1.93972e+10	1.93972e+10	1.93972e+10	1.93972e+10	1.93972e+10	1.93972e+10
7280.36	-27586.3	27	34.5	550.358	920.185	1.49739e+10	920.185			920.185	1.49739e+10	1.49739e+10	1.49739e+10	1.49739e+10	1.49739e+10	1.49739e+10
7280.36	-27584.8	27	36	643.609	1070.14	1.78496e+10	1070.14			1070.14	1.78496e+10	1.78496e+10	1.78496e+10	1.78496e+10	1.78496e+10	1.78496e+10
7280.36	-27583.3	27	37.5	470.225	796.129	1.25948e+10	796.129			796.129	1.25948e+10	1.25948e+10	1.25948e+10	1.25948e+10	1.25948e+10	1.25948e+10
7280.36	-27581.8	27	39	489.79	879.235	1.41886e+10	879.235			879.235	1.41886e+10	1.41886e+10	1.41886e+10	1.41886e+10	1.41886e+10	1.41886e+10
7280.36	-27580.3	27	40.5	413.48	685.922	1.04813e+10	685.922			685.922	1.04813e+10	1.04813e+10	1.04813e+10	1.04813e+10	1.04813e+10	1.04813e+10
7280.36	-27578.8	27	42	368.881	616.066	9.14166e+09	616.066			616.066	9.14166e+09	9.14166e+09	9.14166e+09	9.14166e+09	9.14166e+09
7280.36	-27577.3	27	43.5	470.3	801.551	1.26988e+10	801.551			801.551	1.26988e+10	1.26988e+10	1.26988e+10	1.26988e+10	1.26988e+10	1.26988e+10
7280.36	-27575.8	27	45	503.509	848.521	1.35996e+10	848.521			848.521	1.35996e+10	1.35996e+10	1.35996e+10	1.35996e+10	1.35996e+10	1.35996e+10
7280.36	-27574.3	27	46.5	343.992	563.675	8.13693e+09	563.675			563.675	8.13693e+09	8.13693e+09	8.13693e+09	8.13693e+09	8.13693e+09
7280.36	-27572.8	27	48	340.168	696.162	1.06777e+10	696.162			696.162	1.06777e+10	1.06777e+10	1.06777e+10	1.06777e+10	1.06777e+10	1.06777e+10
7280.36	-27571.3	27	49.5	599.459	1218.28	2.06907e+10	1218.28			1218.28	2.06907e+10	2.06907e+10	2.06907e+10	2.06907e+10	2.06907e+10	2.06907e+10
7280.36	-27569.8	27	51	895.778	1943.95	3.46073e+10	1943.95			1943.95	3.46073e+10	3.46073e+10	3.46073e+10	3.46073e+10	3.46073e+10	3.46073e+10
7280.36	-27568.3	27	52.5	1218.71	2507.02	4.54055e+10	2507.02			2507.02	4.54055e+10	4.54055e+10	4.54055e+10	4.54055e+10	4.54055e+10	4.54055e+10
7281.86	-27635.8	27	54	1218.85	2597.96	4.71495e+10	2597.96			2597.96	4.71495e+10	4.71495e+10	4.71495e+10	4.71495e+10	4.71495e+10	4.71495e+10
7281.86	-27634.3	27	55.5	820.141	1774.13	3.13504e+10	1774.13			1774.13	3.13504e+10	3.13504e+10	3.13504e+10	3.13504e+10	3.13504e+10	3.13504e+10
7281.86	-27632.8	27	57	1879.71	4207.7	7.80203e+10	4207.7			4207.7	7.80203e+10	7.80203e+10	7.80203e+10	7.80203e+10	7.80203e+10	7.80203e+10
7281.86	-27631.3	27	58.5	543.616	1090.61	1.82423e+10	1090.61			1090.61	1.82423e+10	1.82423e+10	1.82423e+10	1.82423e+10	1.82423e+10	1.82423e+10
7281.86	-27629.8	27	60	118.588	119.841	-3.74703e+08	119.841
7281.86	-27628.3	27	61.5	114.539	124.056	-2.93859e+08	124.056
7281.86	-27626.8	27	63	119.187	112.614	-5.13286e+08	112.614
7281.86	-27625.3	27	64.5	126.909	136.101	-6.28801e+07	136.101
7281.86	-27623.8	28.5	0	98.1254	95.7522	-8.36662e+08	95.7522
7281.86	-27622.3	28.5	1.5	121.662	123.454	-3.05404e+08	123.454
7281.86	-27620.8	28.5	3	137.776	139.112	-5.13342e+06	139.112
7281.86	-27619.3	28.5	4.5	136.876	157.178	3.41339e+08	157.178			157.178	3.41339e+08	3.41339e+08	3.41339e+08	3.41339e+08
7281.86	-27617.8	28.5	6	474.274	785.291	1.2387e+10	785.291			785.291	1.2387e+10	1.2387e+10	1.2387e+10	1.2387e+10	1.2387e+10	1.2387e+10
7281.86	-27616.3	28.5	7.5	764.89	1519.39	2.64651e+10	1519.39			1519.39	2.64651e+10	2.64651e+10	2.64651e+10	2.64651e+10	2.64651e+10	2.64651e+10
7281.86	-27614.8	28.5	9	993.904	2099.32	3.75868e+10	2099.32			2099.32	3.75868e+10	3.75868e+10	3.75868e+10	3.75868e+10	3.75868e+10	3.75868e+10
7281.86	-27613.3	28.5	10.5	649.457	1147.82	1.93395e+10	1147.82			1147.82	1.93395e+10	1.93395e+10	1.93395e+10	1.93395e+10	1.93395e+10	1.93395e+10
7281.86	-27611.8	28.5	12	340.32	632.928	9.46504e+09	632.928			632.928	9.46504e+09	9.46504e+09	9.46504e+09	9.46504e+09	9.46504e+09
7281.86	-27610.3	28.5	13.5	379.598	713.627	1.10126e+10	713.627			713.627	1.10126e+10	1.10126e+10	1.10126e+10	1.10126e+10	1.10126e+10	1.10126e+10
7281.86	-27608.8	28.5	15	620.223	1086.4	1.81614e+10	1086.4			1086.4	1.81614e+10	1.81614e+10	1.81614e+10	1.81614e+10	1.81614e+10	1.81614e+10
7281.86	-27607.3	28.5	16.5	566.7	944.876	1.54474e+10	944.876			944.876	1.54474e+10	1.54474e+10	1.54474e+10	1.54474e+10	1.54474e+10	1.54474e+10
7281.86	-27605.8	28.5	18	1551.52	2530.51	4.5856e+10	2530.51			2530.51	4.5856e+10	4.5856e+10	4.5856e+10	4.5856e+10	4.5856e+10	4.5856e+10
7281.86	-27604.3	28.5	19.5	508.678	843.706	1.35072e+10	843.706			843.706	1.35072e+10	1.35072e+10	1.35072e+10	1.35072e+10	1.35072e+10	1.35072e+10
7281.86	-27602.8	28.5	21	1723.93	2404.04	4.34307e+10	2404.04			2404.04	4.34307e+10	4.34307e+10	4.34307e+10	4.34307e+10	4.34307e+10	4.34307e+10
7281.86	-27601.3	28.5	22.5	845.702	1404.37	2.42593e+10	1404.37			1404.37	2.42593e+10	2.42593e+10	2.42593e+10	2.42593e+10	2.42593e+10	2.42593e+10
7281.86	-27599.8	28.5	24	831.987	1412.2	2.44094e+10	1412.2			1412.2	2.44094e+10	2.44094e+10	2.44094e+10	2.44094e+10	2.44094e+10	2.44094e+10
7281.86	-27598.3	28.5	25.5	872.838	1447.13	2.50793e+10	1447.13			1447.13	2.50793e+10	2.50793e+10	2.50793e+10	2.50793e+10	2.50793e+10	2.50793e+10
7281.86	-27596.8	28.5	27	901.175	1441.7	2.49754e+10	1441.7			1441.7	2.49754e+10	2.49754e+10	2.49754e+10	2.49754e+10	2.49754e+10	2.49754e+10
7281.86	-27595.3	28.5	28.5	907.546	1518.79	2.64537e+10	1518.79			1518.79	2.64537e+10	2.64537e+10	2.64537e+10	2.64537e+10	2.64537e+10	2.64537e+10
7281.86	-27593.8	28.5	30	1078.46	1832.54	3.24706e+10	1832.54			1832.54	3.24706e+10	3.24706e+10	3.24706e+10	3.24706e+10	3.24706e+10	3.24706e+10
7281.86	-27592.3	28.5	31.5	944.948	1490.48	2.59108e+10	1490.48			1490.48	2.59108e+10	2.59108e+10	2.59108e+10	2.59108e+10	2.59108e+10	2.59108e+10
7281.86	-27590.8	28.5	33	767.671	1240.56	2.1118e+10	1240.56			1240.56	2.1118e+10	2.1118e+10	2.1118e+10	2.1118e+10	2.1118e+10	2.1118e+10
7281.86	-27589.3	28.5	34.5	654.558	1106.87	1.85541e+10	1106.87			1106.87	1.85541e+10	1.85541e+10	1.85541e+10	1.85541e+10	1.85541e+10	1.85541e+10
7281.86	-27587.8	28.5	36	569.697	962.943	1.57939e+10	962.943			962.943	1.57939e+10	1.57939e+10	1.57939e+10	1.57939e+10	1.57939e+10	1.57939e+10
7281.86	-27586.3	28.5	37.5	608.68	1044.84	1.73645e+10	1044.84			1044.84	1.73645e+10	1.73645e+10	1.73645e+10	1.73645e+10	1.73645e+10	1.73645e+10
7281.86	-27584.8	28.5	39	437.469	715.431	1.10472e+10	715.431			715.431	1.10472e+10	1.10472e+10	1.10472e+10	1.10472e+10	1.10472e+10	1.10472e+10
7281.86	-27583.3	28.5	40.5	587.012	1058.7	1.76302e+10	1058.7			1058.7	1.76302e+10	1.76302e+10	1.76302e+10	1.76302e+10	1.76302e+10	1.76302e+10
7281.86	-27581.8	28.5	42	567.524	958.125	1.57015e+10	958.125			958.125	1.57015e+10	1.57015e+10	1.57015e+10	1.57015e+10	1.57015e+10	1.57015e+10
7281.86	-27580.3	28.5	43.5	387.32	636.541	9.53432e+09	636.541			636.541	9.53432e+09	9.53432e+09	9.53432e+09	9.53432e+09	9.53432e+09
7281.86	-27578.8	28.5	45	355.612	583.547	8.51803e+09	583.547			583.547	8.51803e+09	8.51803e+09	8.51803e+09	8.51803e+09	8.51803e+09
7281.86	-27577.3	28.5	46.5	258.089	466.717	6.27752e+09	466.717			466.717	6.27752e+09	6.27752e+09	6.27752e+09	6.27752e+09	6.27752e+09
7281.86	-27575.8	28.5	48	386.794	691.946	1.05969e+10	691.946			691.946	1.05969e+10	1.05969e+10	1.05969e+10	1.05969e+10	1.05969e+10	1.05969e+10
7281.86	-27574.3	28.5	49.5	393.393	776.86	1.22253e+10	776.86			776.86	1.22253e+10	1.22253e+10	1.22253e+10	1.22253e+10	1.22253e+10	1.22253e+10
7281.86	-27572.8	28.5	51	631.989	1240.56	2.1118e+10	1240.56			1240.56	2.1118e+10	2.1118e+10	2.1118e+10	2.1118e+10	2.1118e+10	2.1118e+10
7281.86	-27571.3	28.5	52.5	1048.47	2201.7	3.95502e+10	2201.7			2201.7	3.95502e+10	3.95502e+10	3.95502e+10	3.95502e+10	3.95502e+10	3.95502e+10
7281.86	-27569.8	28.5	54	1309.56	2621.45	4.75999e+10	2621.45			2621.45	4.75999e+10	4.75999e+10	4.75999e+10	4.75999e+10	4.75999e+10	4.75999e+10
7281.86	-27568.3	28.5	55.5	1449.96	3135.14	5.74512e+10	3135.14			3135.14	5.74512e+10	5.74512e+10	5.74512e+10	5.74512e+10	5.74512e+10	5.74512e+10
7283.36	-27635.8	28.5	57	539.416	994.859	1.6406e+10	994.859			994.859	1.6406e+10	1.6406e+10	1.6406e+10	1.6406e+10	1.6406e+10	1.6406e+10
7283.36	-27634.3	28.5	58.5	121.137	137.907	-2.82306e+07	137.907
7283.36	-27632.8	28.5	60	112.89	116.83	-4.32442e+08	116.83
7283.36	-27631.3	28.5	61.5	120.086	124.659	-2.82307e+08	124.659
7283.36	-27629.8	28.5	63	121.66	123.454	-3.05404e+08	123.454
7283.36	-27628.3	28.5	64.5	123.683	127.067	-2.36113e+08	127.067
7283.36	-27626.8	30	0	113.864	117.432	-4.20898e+08	117.432
7283.36	-27625.3	30	1.5	118.811	106.592	-6.2878e+08	106.592
7283.36	-27623.8	30	3	126.834	138.51	-1.66783e+07	138.51
7283.36	-27622.3	30	4.5	161.24	172.836	6.4161e+08	172.836			172.836	6.4161e+08	6.4161e+08	6.4161e+08	6.4161e+08
7283.36	-27620.8	30	6	703.502	1454.95	2.52294e+10	1454.95			1454.95	2.52294e+10	2.52294e+10	2.52294e+10	2.52294e+10	2.52294e+10	2.52294e+10
7283.36	-27619.3	30	7.5	650.881	1327.88	2.27926e+10	1327.88			1327.88	2.27926e+10	2.27926e+10	2.27926e+10	2.27926e+10	2.27926e+10	2.27926e+10
7283.36	-27617.8	30	9	622.695	1249.6	2.12912e+10	1249.6			1249.6	2.12912e+10	2.12912e+10	2.12912e+10	2.12912e+10	2.12912e+10	2.12912e+10
7283.36	-27616.3	30	10.5	476.3	882.245	1.42463e+10	882.245			882.245	1.42463e+10	1.42463e+10	1.42463e+10	1.42463e+10	1.42463e+10	1.42463e+10
7283.36	-27614.8	30	12	489.642	937.65	1.53088e+10	937.65			937.65	1.53088e+10	1.53088e+10	1.53088e+10	1.53088e+10	1.53088e+10	1.53088e+10
7283.36	-27613.3	30	13.5	1080.63	2193.87	3.94001e+10	2193.87			2193.87	3.94001e+10	3.94001e+10	3.94001e+10	3.94001e+10	3.94001e+10	3.94001e+10
7283.36	-27611.8	30	15	616.624	1080.98	1.80575e+10	1080.98			1080.98	1.80575e+10	1.80575e+10	1.80575e+10	1.80575e+10	1.80575e+10	1.80575e+10
7283.36	-27610.3	30	16.5	642.558	1145.41	1.92932e+10	1145.41			1145.41	1.92932e+10	1.92932e+10	1.92932e+10	1.92932e+10	1.92932e+10	1.92932e+10
7283.36	-27608.8	30	18	845.03	1286.93	2.20073e+10	1286.93			1286.93	2.20073e+10	2.20073e+10	2.20073e+10	2.20073e+10	2.20073e+10	2.20073e+10
7283.36	-27607.3	30	19.5	780.866	1222.5	2.07715e+10	1222.5			1222.5	2.07715e+10	2.07715e+10	2.07715e+10	2.07715e+10	2.07715e+10	2.07715e+10
7283.36	-27605.8	30	21	1025	1505.54	2.61996e+10	1505.54			1505.54	2.61996e+10	2.61996e+10	2.61996e+10	2.61996e+10	2.61996e+10	2.61996e+10
7283.36	-27604.3	30	22.5	806.947	1288.74	2.20419e+10	1288.74			1288.74	2.20419e+10	2.20419e+10	2.20419e+10	2.20419e+10	2.20419e+10	2.20419e+10
7283.36	-27602.8	30	24	728.014	1150.83	1.93972e+10	1150.83			1150.83	1.93972e+10	1.93972e+10	1.93972e+10	1.93972e+10	1.93972e+10	1.93972e+10
7283.36	-27601.3	30	25.5	815.792	1305.6	2.23653e+10	1305.6			1305.6	2.23653e+10	2.23653e+10	2.23653e+10	2.23653e+10	2.23653e+10	2.23653e+10
7283.36	-27599.8	30	27	885.51	1468.81	2.54951e+10	1468.81			1468.81	2.54951e+10	2.54951e+10	2.54951e+10	2.54951e+10	2.54951e+10	2.54951e+10
7283.36	-27598.3	30	28.5	917.965	1465.19	2.54257e+10	1465.19			1465.19	2.54257e+10	2.54257e+10	2.54257e+10	2.54257e+10	2.54257e+10	2.54257e+10
7283.36	-27596.8	30	30	800.35	1313.43	2.25154e+10	1313.43			1313.43	2.25154e+10	2.25154e+10	2.25154e+10	2.25154e+10	2.25154e+10	2.25154e+10
7283.36	-27595.3	30	31.5	831.687	1330.9	2.28504e+10	1330.9			1330.9	2.28504e+10	2.28504e+10	2.28504e+10	2.28504e+10	2.28504e+10	2.28504e+10
7283.36	-27593.8	30	33	698.257	1091.21	1.82538e+10	1091.21			1091.21	1.82538e+10	1.82538e+10	1.82538e+10	1.82538e+10	1.82538e+10	1.82538e+10
7283.36	-27592.3	30	34.5	680.716	1122.53	1.88544e+10	1122.53			1122.53	1.88544e+10	1.88544e+10	1.88544e+10	1.88544e+10	1.88544e+10	1.88544e+10
7283.36	-27590.8	30	36	528.465	856.952	1.37612e+10	856.952			856.952	1.37612e+10	1.37612e+10	1.37612e+10	1.37612e+10	1.37612e+10	1.37612e+10
7283.36	-27589.3	30	37.5	449.233	698.569	1.07239e+10	698.569			698.569	1.07239e+10	1.07239e+10	1.07239e+10	1.07239e+10	1.07239e+10	1.07239e+10
7283.36	-27587.8	30	39	377.875	618.477	9.1879e+09	618.477			618.477	9.1879e+09	9.1879e+09	9.1879e+09	9.1879e+09	9.1879e+09
7283.36	-27586.3	30	40.5	600.808	1069.53	1.7838e+10	1069.53			1069.53	1.7838e+10	1.7838e+10	1.7838e+10	1.7838e+10	1.7838e+10	1.7838e+10
7283.36	-27584.8	30	42	437.844	790.708	1.24909e+10	790.708			790.708	1.24909e+10	1.24909e+10	1.24909e+10	1.24909e+10	1.24909e+10	1.24909e+10
7283.36	-27583.3	30	43.5	321.054	549.823	7.87128e+09	549.823			549.823	7.87128e+09	7.87128e+09	7.87128e+09	7.87128e+09	7.87128e+09
7283.36	-27581.8	30	45	248.869	425.767	5.4922e+09	425.767			425.767	5.4922e+09	5.4922e+09	5.4922e+09	5.4922e+09	5.4922e+09
7283.36	-27580.3	30	46.5	237.4	423.356	5.44597e+09	423.356			423.356	5.44597e+09	5.44597e+09	5.44597e+09	5.44597e+09	5.44597e+09
7283.36	-27578.8	30	48	190.848	343.865	3.92153e+09	343.865			343.865	3.92153e+09	3.92153e+09	3.92153e+09	3.92153e+09	3.92153e+09
7283.36	-27577.3	30	49.5	224.356	425.164	5.48065e+09	425.164			425.164	5.48065e+09	5.48065e+09	5.48065e+09	5.48065e+09	5.48065e+09
7283.36	-27575.8	30	51	412.133	794.321	1.25602e+10	794.321			794.321	1.25602e+10	1.25602e+10	1.25602e+10	1.25602e+10	1.25602e+10	1.25602e+10
7283.36	-27574.3	30	52.5	777.186	1544.68	2.69502e+10	1544.68			1544.68	2.69502e+10	2.69502e+10	2.69502e+10	2.69502e+10	2.69502e+10	2.69502e+10
7283.36	-27572.8	30	54	890.079	1780.15	3.14659e+10	1780.15			1780.15	3.14659e+10	3.14659e+10	3.14659e+10	3.14659e+10	3.14659e+10	3.14659e+10
7283.36	-27571.3	30	55.5	593.237	1148.42	1.9351e+10	1148.42			1148.42	1.9351e+10	1.9351e+10	1.9351e+10	1.9351e+10	1.9351e+10	1.9351e+10
7283.36	-27569.8	30	57	128.032	163.803	4.68377e+08	163.803			163.803	4.68377e+08	4.68377e+08	4.68377e+08	4.68377e+08
7283.36	-27568.3	30	58.5	116.339	112.012	-5.24839e+08	112.012
7284.86	-27635.8	30	60	115.365	115.626	-4.5554e+08	115.626
7284.86	-27634.3	30	61.5	117.688	119.841	-3.74703e+08	119.841
7284.86	-27632.8	30	63	121.285	121.648	-3.40054e+08	121.648
7284.86	-27631.3	30	64.5	116.639	113.216	-5.01741e+08	113.216
7284.86	-27629.8	31.5	0	109.966	118.034	-4.09345e+08	118.034
7284.86	-27628.3	31.5	1.5	131.255	127.067	-2.36113e+08	127.067
7284.86	-27626.8	31.5	3	117.988	126.465	-2.47658e+08	126.465
7284.86	-27625.3	31.5	4.5	331.177	556.446	7.99829e+09	556.446			556.446	7.99829e+09	7.99829e+09	7.99829e+09	7.99829e+09	7.99829e+09
7284.86	-27623.8	31.5	6	1603.32	3253.17	5.97147e+10	3253.17			3253.17	5.97147e+10	5.97147e+10	5.97147e+10	5.97147e+10	5.97147e+10	5.97147e+10
7284.86	-27622.3	31.5	7.5	688.362	1436.89	2.4883e+10	1436.89			1436.89	2.4883e+10	2.4883e+10	2.4883e+10	2.4883e+10	2.4883e+10	2.4883e+10
7284.86	-27620.8	31.5	9	558.305	1087.6	1.81845e+10	1087.6			1087.6	1.81845e+10	1.81845e+10	1.81845e+10	1.81845e+10	1.81845e+10	1.81845e+10
7284.86	-27619.3	31.5	10.5	445.565	841.898	1.34726e+10	841.898			841.898	1.34726e+10	1.34726e+10	1.34726e+10	1.34726e+10	1.34726e+10	1.34726e+10
7284.86	-27617.8	31.5	12	414.603	737.714	1.14746e+10	737.714			737.714	1.14746e+10	1.14746e+10	1.14746e+10	1.14746e+10	1.14746e+10	1.14746e+10
7284.86	-27616.3	31.5	13.5	574.646	992.452	1.63598e+10	992.452			992.452	1.63598e+10	1.63598e+10	1.63598e+10	1.63598e+10	1.63598e+10	1.63598e+10
7284.86	-27614.8	31.5	15	400.889	687.731	1.0516e+10	687.731			687.731	1.0516e+10	1.0516e+10	1.0516e+10	1.0516e+10	1.0516e+10	1.0516e+10
7284.86	-27613.3	31.5	16.5	781.314	1357.39	2.33585e+10	1357.39			1357.39	2.33585e+10	2.33585e+10	2.33585e+10	2.33585e+10	2.33585e+10	2.33585e+10
7284.86	-27611.8	31.5	18	706.574	1124.94	1.89006e+10	1124.94			1124.94	1.89006e+10	1.89006e+10	1.89006e+10	1.89006e+10	1.89006e+10	1.89006e+10
7284.86	-27610.3	31.5	19.5	899.452	1459.17	2.53103e+10	1459.17			1459.17	2.53103e+10	2.53103e+10	2.53103e+10	2.53103e+10	2.53103e+10	2.53103e+10
7284.86	-27608.8	31.5	21	999.597	1606.11	2.81283e+10	1606.11			1606.11	2.81283e+10	2.81283e+10	2.81283e+10	2.81283e+10	2.81283e+10	2.81283e+10
7284.86	-27607.3	31.5	22.5	779.734	1241.77	2.11411e+10	1241.77			1241.77	2.11411e+10	2.11411e+10	2.11411e+10	2.11411e+10	2.11411e+10	2.11411e+10
7284.86	-27605.8	31.5	24	928.386	1499.52	2.6084e+10	1499.52			1499.52	2.6084e+10	2.6084e+10	2.6084e+10	2.6084e+10	2.6084e+10	2.6084e+10
7284.86	-27604.3	31.5	25.5	966.011	1603.1	2.80705e+10	1603.1			1603.1	2.80705e+10	2.80705e+10	2.80705e+10	2.80705e+10	2.80705e+10	2.80705e+10
7284.86	-27602.8	31.5	27	1028.08	1682.59	2.95949e+10	1682.59			1682.59	2.95949e+10	2.95949e+10	2.95949e+10	2.95949e+10	2.95949e+10	2.95949e+10
7284.86	-27601.3	31.5	28.5	1128	1767.5	3.12234e+10	1767.5			1767.5	3.12234e+10	3.12234e+10	3.12234e+10	3.12234e+10	3.12234e+10	3.12234e+10
7284.86	-27599.8	31.5	30	949.9	1454.95	2.52294e+10	1454.95			1454.95	2.52294e+10	2.52294e+10	2.52294e+10	2.52294e+10	2.52294e+10	2.52294e+10
7284.86	-27598.3	31.5	31.5	1002.82	1472.42	2.55644e+10	1472.42			1472.42	2.55644e+10	2.55644e+10	2.55644e+10	2.55644e+10	2.55644e+10	2.55644e+10
7284.86	-27596.8	31.5	33	900.198	1395.33	2.40861e+10	1395.33			1395.33	2.40861e+10	2.40861e+10	2.40861e+10	2.40861e+10	2.40861e+10	2.40861e+10
7284.86	-27595.3	31.5	34.5	766.692	1249.6	2.12912e+10	1249.6			1249.6	2.12912e+10	2.12912e+10	2.12912e+10	2.12912e+10	2.12912e+10	2.12912e+10
7284.86	-27593.8	31.5	36	799.53	1376.06	2.37165e+10	1376.06			1376.06	2.37165e+10	2.37165e+10	2.37165e+10	2.37165e+10	2.37165e+10	2.37165e+10
7284.86	-27592.3	31.5	37.5	557.103	883.451	1.42694e+10	883.451			883.451	1.42694e+10	1.42694e+10	1.42694e+10	1.42694e+10	1.42694e+10	1.42694e+10
7284.86	-27590.8	31.5	39	492.113	826.844	1.31839e+10	826.844			826.844	1.31839e+10	1.31839e+10	1.31839e+10	1.31839e+10	1.31839e+10	1.31839e+10
7284.86	-27589.3	31.5	40.5	742.932	1323.07	2.27002e+10	1323.07			1323.07	2.27002e+10	2.27002e+10	2.27002e+10	2.27002e+10	2.27002e+10	2.27002e+10
7284.86	-27587.8	31.5	42	470.452	782.277	1.23292e+10	782.277			782.277	1.23292e+10	1.23292e+10	1.23292e+10	1.23292e+10	1.23292e+10	1.23292e+10
7284.86	-27586.3	31.5	43.5	313.934	525.132	7.39778e+09	525.132			525.132	7.39778e+09	7.39778e+09	7.39778e+09	7.39778e+09	7.39778e+09
7284.86	-27584.8	31.5	45	311.085	529.951	7.49018e+09	529.951			529.951	7.49018e+09	7.49018e+09	7.49018e+09	7.49018e+09	7.49018e+09
7284.86	-27583.3	31.5	46.5	234.477	410.111	5.19195e+09	410.111			410.111	5.19195e+09	5.19195e+09	5.19195e+09	5.19195e+09	5.19195e+09
7284.86	-27581.8	31.5	48	259.589	446.242	5.88486e+09	446.242			446.242	5.88486e+09	5.88486e+09	5.88486e+09	5.88486e+09	5.88486e+09
7284.86	-27580.3	31.5	49.5	368.43	711.818	1.0978e+10	711.818			711.818	1.0978e+10	1.0978e+10	1.0978e+10	1.0978e+10	1.0978e+10	1.0978e+10
7284.86	-27578.8	31.5	51	845.328	1588.65	2.77933e+10	1588.65			1588.65	2.77933e+10	2.77933e+10	2.77933e+10	2.77933e+10	2.77933e+10	2.77933e+10
7284.86	-27577.3	31.5	52.5	1161.36	2290.22	4.12479e+10	2290.22			2290.22	4.12479e+10	4.12479e+10	4.12479e+10	4.12479e+10	4.12479e+10	4.12479e+10
7284.86	-27575.8	31.5	54	1143.44	2404.65	4.34422e+10	2404.65			2404.65	4.34422e+10	4.34422e+10	4.34422e+10	4.34422e+10	4.34422e+10	4.34422e+10
7284.86	-27574.3	31.5	55.5	945.849	1754.86	3.09808e+10	1754.86			1754.86	3.09808e+10	3.09808e+10	3.09808e+10	3.09808e+10	3.09808e+10	3.09808e+10
7284.86	-27572.8	31.5	57	139.726	177.654	7.34006e+08	177.654			177.654	7.34006e+08	7.34006e+08	7.34006e+08	7.34006e+08
7284.86	-27571.3	31.5	58.5	116.039	122.25	-3.28501e+08	122.25
7284.86	-27569.8	31.5	60	119.335	123.454	-3.05404e+08	123.454
7284.86	-27568.3	31.5	61.5	121.736	129.476	-1.89918e+08	129.476
7286.36	-27635.8	31.5	63	127.133	125.261	-2.70762e+08	125.261
7286.36	-27634.3	31.5	64.5	125.859	124.659	-2.82307e+08	124.659
7286.36	-27632.8	33	0	112.965	110.808	-5.47936e+08	110.808
7286.36	-27631.3	33	1.5	129.308	120.443	-3.63151e+08	120.443
7286.36	-27629.8	33	3	126.533	128.874	-2.01463e+08	128.874
7286.36	-27628.3	33	4.5	206.441	283.643	2.76663e+09	283.643			283.643	2.76663e+09	2.76663e+09	2.76663e+09	2.76663e+09	2.76663e+09
7286.36	-27626.8	33	6	793.006	1678.98	2.95257e+10	1678.98			1678.98	2.95257e+10	2.95257e+10	2.95257e+10	2.95257e+10	2.95257e+10	2.95257e+10
7286.36	-27625.3	33	7.5	599.984	1146.02	1.93048e+10	1146.02			1146.02	1.93048e+10	1.93048e+10	1.93048e+10	1.93048e+10	1.93048e+10	1.93048e+10
7286.36	-27623.8	33	9	608.599	1153.24	1.94434e+10	1153.24			1153.24	1.94434e+10	1.94434e+10	1.94434e+10	1.94434e+10	1.94434e+10	1.94434e+10
7286.36	-27622.3	33	10.5	406.738	751.567	1.17402e+10	751.567			751.567	1.17402e+10	1.17402e+10	1.17402e+10	1.17402e+10	1.17402e+10	1.17402e+10
7286.36	-27620.8	33	12	526.448	874.417	1.40962e+10	874.417			874.417	1.40962e+10	1.40962e+10	1.40962e+10	1.40962e+10	1.40962e+10	1.40962e+10
7286.36	-27619.3	33	13.5	356.588	574.513	8.34479e+09	574.513			574.513	8.34479e+09	8.34479e+09	8.34479e+09	8.34479e+09	8.34479e+09
7286.36	-27617.8	33	15	466.554	759.998	1.19019e+10	759.998			759.998	1.19019e+10	1.19019e+10	1.19019e+10	1.19019e+10	1.19019e+10	1.19019e+10
7286.36	-27616.3	33	16.5	668.045	1074.35	1.79305e+10	1074.35			1074.35	1.79305e+10	1.79305e+10	1.79305e+10	1.79305e+10	1.79305e+10	1.79305e+10
7286.36	-27614.8	33	18	583.716	954.512	1.56322e+10	954.512			954.512	1.56322e+10	1.56322e+10	1.56322e+10	1.56322e+10	1.56322e+10	1.56322e+10
7286.36	-27613.3	33	19.5	741.209	1211.66	2.05636e+10	1211.66			1211.66	2.05636e+10	2.05636e+10	2.05636e+10	2.05636e+10	2.05636e+10	2.05636e+10
7286.36	-27611.8	33	21	815.196	1326.08	2.2758e+10	1326.08			1326.08	2.2758e+10	2.2758e+10	2.2758e+10	2.2758e+10	2.2758e+10	2.2758e+10
7286.36	-27610.3	33	22.5	957.393	1578.41	2.7597e+10	1578.41			1578.41	2.7597e+10	2.7597e+10	2.7597e+10	2.7597e+10	2.7597e+10	2.7597e+10
7286.36	-27608.8	33	24	1128.01	1854.22	3.28864e+10	1854.22			1854.22	3.28864e+10	3.28864e+10	3.28864e+10	3.28864e+10	3.28864e+10	3.28864e+10
7286.36	-27607.3	33	25.5	929.06	1518.79	2.64537e+10	1518.79			1518.79	2.64537e+10	2.64537e+10	2.64537e+10	2.64537e+10	2.64537e+10	2.64537e+10
7286.36	-27605.8	33	27	1023.66	1698.85	2.99068e+10	1698.85			1698.85	2.99068e+10	2.99068e+10	2.99068e+10	2.99068e+10	2.99068e+10	2.99068e+10
7286.36	-27604.3	33	28.5	1034.68	1698.25	2.98953e+10	1698.25			1698.25	2.98953e+10	2.98953e+10	2.98953e+10	2.98953e+10	2.98953e+10	2.98953e+10
7286.36	-27602.8	33	30	1047.8	1681.99	2.95834e+10	1681.99			1681.99	2.95834e+10	2.95834e+10	2.95834e+10	2.95834e+10	2.95834e+10	2.95834e+10
7286.36	-27601.3	33	31.5	959.194	1533.24	2.67308e+10	1533.24			1533.24	2.67308e+10	2.67308e+10	2.67308e+10	2.67308e+10	2.67308e+10	2.67308e+10
7286.36	-27599.8	33	33	748.856	1161.67	1.96051e+10	1161.67			1161.67	1.96051e+10	1.96051e+10	1.96051e+10	1.96051e+10	1.96051e+10	1.96051e+10
7286.36	-27598.3	33	34.5	720.591	1140.6	1.92008e+10	1140.6			1140.6	1.92008e+10	1.92008e+10	1.92008e+10	1.92008e+10	1.92008e+10	1.92008e+10
7286.36	-27596.8	33	36	741.432	1242.97	2.11642e+10	1242.97			1242.97	2.11642e+10	2.11642e+10	2.11642e+10	2.11642e+10	2.11642e+10	2.11642e+10
7286.36	-27595.3	33	37.5	644.437	1117.11	1.87505e+10	1117.11			1117.11	1.87505e+10	1.87505e+10	1.87505e+10	1.87505e+10	1.87505e+10	1.87505e+10
7286.36	-27593.8	33	39	384.772	624.497	9.30335e+09	624.497			624.497	9.30335e+09	9.30335e+09	9.30335e+09	9.30335e+09	9.30335e+09
7286.36	-27592.3	33	40.5	499.833	834.672	1.3334e+10	834.672			834.672	1.3334e+10	1.3334e+10	1.3334e+10	1.3334e+10	1.3334e+10	1.3334e+10
7286.36	-27590.8	33	42	470.6	816.604	1.29875e+10	816.604			816.604	1.29875e+10	1.29875e+10	1.29875e+10	1.29875e+10	1.29875e+10	1.29875e+10
7286.36	-27589.3	33	43.5	418.804	707.603	1.08971e+10	707.603			707.603	1.08971e+10	1.08971e+10	1.08971e+10	1.08971e+10	1.08971e+10	1.08971e+10
7286.36	-27587.8	33	45	367.455	641.359	9.62673e+09	641.359			641.359	9.62673e+09	9.62673e+09	9.62673e+09	9.62673e+09	9.62673e+09
7286.36	-27586.3	33	46.5	265.36	520.917	7.31693e+09	520.917			520.917	7.31693e+09	7.31693e+09	7.31693e+09	7.31693e+09	7.31693e+09
7286.36	-27584.8	33	48	308.911	572.709	8.31018e+09	572.709			572.709	8.31018e+09	8.31018e+09	8.31018e+09	8.31018e+09	8.31018e+09
7286.36	-27583.3	33	49.5	345.944	605.228	8.93381e+09	605.228			605.228	8.93381e+09	8.93381e+09	8.93381e+09	8.93381e+09	8.93381e+09
7286.36	-27581.8	33	51	542.638	1028.58	1.70527e+10	1028.58			1028.58	1.70527e+10	1.70527e+10	1.70527e+10	1.70527e+10	1.70527e+10	1.70527e+10
7286.36	-27580.3	33	52.5	570.521	1093.02	1.82885e+10	1093.02			1093.02	1.82885e+10	1.82885e+10	1.82885e+10	1.82885e+10	1.82885e+10	1.82885e+10
7286.36	-27578.8	33	54	935.504	1934.92	3.4434e+10	1934.92			1934.92	3.4434e+10	3.4434e+10	3.4434e+10	3.4434e+10	3.4434e+10	3.4434e+10
7286.36	-27577.3	33	55.5	381.025	634.737	9.49972e+09	634.737			634.737	9.49972e+09	9.49972e+09	9.49972e+09	9.49972e+09	9.49972e+09
7286.36	-27575.8	33	57	124.809	127.067	-2.36113e+08	127.067
7286.36	-27574.3	33	58.5	116.263	130.079	-1.78366e+08	130.079
7286.36	-27572.8	33	60	125.108	131.885	-1.43717e+08	131.885
7286.36	-27571.3	33	61.5	131.031	142.725	6.41656e+07	142.725			142.725	6.41656e+07	6.41656e+07	6.41656e+07
7286.36	-27569.8	33	63	125.784	126.465	-2.47658e+08	126.465
7286.36	-27568.3	33	64.5	124.81	126.465	-2.47658e+08	126.465
7287.86	-27635.8	34.5	0	122.786	136.101	-6.28801e+07	136.101
7287.86	-27634.3	34.5	1.5	133.428	138.51	-1.66783e+07	138.51
7287.86	-27632.8	34.5	3	126.757	127.67	-2.2456e+08	127.67
7287.86	-27631.3	34.5	4.5	251.417	348.081	4.00237e+09	348.081			348.081	4.00237e+09	4.00237e+09	4.00237e+09	4.00237e+09	4.00237e+09
7287.86	-27629.8	34.5	6	636.936	1159.27	1.95589e+10	1159.27			1159.27	1.95589e+10	1.95589e+10	1.95589e+10	1.95589e+10	1.95589e+10	1.95589e+10
7287.86	-27628.3	34.5	7.5	391.142	705.798	1.08625e+10	705.798			705.798	1.08625e+10	1.08625e+10	1.08625e+10	1.08625e+10	1.08625e+10	1.08625e+10
7287.86	-27626.8	34.5	9	437.546	859.966	1.3819e+10	859.966			859.966	1.3819e+10	1.3819e+10	1.3819e+10	1.3819e+10	1.3819e+10	1.3819e+10
7287.86	-27625.3	34.5	10.5	354.709	650.996	9.81153e+09	650.996			650.996	9.81153e+09	9.81153e+09	9.81153e+09	9.81153e+09	9.81153e+09
7287.86	-27623.8	34.5	12	375.701	647.383	9.74225e+09	647.383			647.383	9.74225e+09	9.74225e+09	9.74225e+09	9.74225e+09	9.74225e+09
7287.86	-27622.3	34.5	13.5	316.109	530.553	7.50174e+09	530.553			530.553	7.50174e+09	7.50174e+09	7.50174e+09	7.50174e+09	7.50174e+09
7287.86	-27620.8	34.5	15	431.62	734.102	1.14053e+10	734.102			734.102	1.14053e+10	1.14053e+10	1.14053e+10	1.14053e+10	1.14053e+10	1.14053e+10
7287.86	-27619.3	34.5	16.5	666.995	1173.72	1.9836e+10	1173.72			1173.72	1.9836e+10	1.9836e+10	1.9836e+10	1.9836e+10	1.9836e+10	1.9836e+10
7287.86	-27617.8	34.5	18	540.167	864.78	1.39114e+10	864.78			864.78	1.39114e+10	1.39114e+10	1.39114e+10	1.39114e+10	1.39114e+10	1.39114e+10
7287.86	-27616.3	34.5	19.5	779.811	1265.25	2.15915e+10	1265.25			1265.25	2.15915e+10	2.15915e+10	2.15915e+10	2.15915e+10	2.15915e+10	2.15915e+10
7287.86	-27614.8	34.5	21	780.112	1253.81	2.13721e+10	1253.81			1253.81	2.13721e+10	2.13721e+10	2.13721e+10	2.13721e+10	2.13721e+10	2.13721e+10
7287.86	-27613.3	34.5	22.5	893.452	1444.71	2.50331e+10	1444.71			1444.71	2.50331e+10	2.50331e+10	2.50331e+10	2.50331e+10	2.50331e+10	2.50331e+10
7287.86	-27611.8	34.5	24	763.171	1277.9	2.1834e+10	1277.9			1277.9	2.1834e+10	2.1834e+10	2.1834e+10	2.1834e+10	2.1834e+10	2.1834e+10
7287.86	-27610.3	34.5	25.5	722.467	1212.26	2.05752e+10	1212.26			1212.26	2.05752e+10	2.05752e+10	2.05752e+10	2.05752e+10	2.05752e+10	2.05752e+10
7287.86	-27608.8	34.5	27	757.398	1248.99	2.12797e+10	1248.99			1248.99	2.12797e+10	2.12797e+10	2.12797e+10	2.12797e+10	2.12797e+10	2.12797e+10
7287.86	-27607.3	34.5	28.5	610.551	948.488	1.55167e+10	948.488			948.488	1.55167e+10	1.55167e+10	1.55167e+10	1.55167e+10	1.55167e+10	1.55167e+10
7287.86	-27605.8	34.5	30	1154.02	1952.98	3.47804e+10	1952.98			1952.98	3.47804e+10	3.47804e+10	3.47804e+10	3.47804e+10	3.47804e+10	3.47804e+10
7287.86	-27604.3	34.5	31.5	917.067	1483.26	2.57722e+10	1483.26			1483.26	2.57722e+10	2.57722e+10	2.57722e+10	2.57722e+10	2.57722e+10	2.57722e+10
7287.86	-27602.8	34.5	33	734.84	1189.38	2.01364e+10	1189.38			1189.38	2.01364e+10	2.01364e+10	2.01364e+10	2.01364e+10	2.01364e+10	2.01364e+10
7287.86	-27601.3	34.5	34.5	761.748	1282.12	2.19148e+10	1282.12			1282.12	2.19148e+10	2.19148e+10	2.19148e+10	2.19148e+10	2.19148e+10	2.19148e+10
7287.86	-27599.8	34.5	36	535.519	892.484	1.44427e+10	892.484			892.484	1.44427e+10	1.44427e+10	1.44427e+10	1.44427e+10	1.44427e+10	1.44427e+10
7287.86	-27598.3	34.5	37.5	482.52	813.594	1.29298e+10	813.594			813.594	1.29298e+10	1.29298e+10	1.29298e+10	1.29298e+10	1.29298e+10	1.29298e+10
7287.86	-27596.8	34.5	39	497.214	829.251	1.323e+10	829.251			829.251	1.323e+10	1.323e+10	1.323e+10	1.323e+10	1.323e+10	1.323e+10
7287.86	-27595.3	34.5	40.5	418.879	711.216	1.09664e+10	711.216			711.216	1.09664e+10	1.09664e+10	1.09664e+10	1.09664e+10	1.09664e+10	1.09664e+10
7287.86	-27593.8	34.5	42	556.356	895.494	1.45004e+10	895.494			895.494	1.45004e+10	1.45004e+10	1.45004e+10	1.45004e+10	1.45004e+10	1.45004e+10
7287.86	-27592.3	34.5	43.5	419.853	707	1.08856e+10	707			707	1.08856e+10	1.08856e+10	1.08856e+10	1.08856e+10	1.08856e+10	1.08856e+10
7287.86	-27590.8	34.5	45	358.312	636.541	9.53432e+09	636.541			636.541	9.53432e+09	9.53432e+09	9.53432e+09	9.53432e+09	9.53432e+09
7287.86	-27589.3	34.5	46.5	405.084	721.455	1.11628e+10	721.455			721.455	1.11628e+10	1.11628e+10	1.11628e+10	1.11628e+10	1.11628e+10	1.11628e+10
7287.86	-27587.8	34.5	48	172.261	312.55	3.32098e+09	312.55			312.55	3.32098e+09	3.32098e+09	3.32098e+09	3.32098e+09	3.32098e+09
7287.86	-27586.3	34.5	49.5	286.273	538.382	7.65187e+09	538.382			538.382	7.65187e+09	7.65187e+09	7.65187e+09	7.65187e+09	7.65187e+09
7287.86	-27584.8	34.5	51	371.728	710.014	1.09433e+10	710.014			710.014	1.09433e+10	1.09433e+10	1.09433e+10	1.09433e+10	1.09433e+10	1.09433e+10
7287.86	-27583.3	34.5	52.5	655.832	1329.09	2.28157e+10	1329.09			1329.09	2.28157e+10	2.28157e+10	2.28157e+10	2.28157e+10	2.28157e+10	2.28157e+10
7287.86	-27581.8	34.5	54	938.352	1954.79	3.48151e+10	1954.79			1954.79	3.48151e+10	3.48151e+10	3.48151e+10	3.48151e+10	3.48151e+10	3.48151e+10
7287.86	-27580.3	34.5	55.5	369.106	621.487	9.24563e+09	621.487			621.487	9.24563e+09	9.24563e+09	9.24563e+09	9.24563e+09	9.24563e+09
7287.86	-27578.8	34.5	57	128.407	141.521	4.10609e+07	141.521			141.521	4.10609e+07	4.10609e+07	4.10609e+07
7287.86	-27577.3	34.5	58.5	120.161	124.056	-2.93859e+08	124.056
7287.86	-27575.8	34.5	60	118.362	127.067	-2.36113e+08	127.067
7287.86	-27574.3	34.5	61.5	127.281	128.874	-2.01463e+08	128.874
7287.86	-27572.8	34.5	63	117.014	124.056	-2.93859e+08	124.056
7287.86	-27571.3	34.5	64.5	106.069	101.172	-7.32721e+08	101.172
7287.86	-27569.8	36	0	120.463	115.626	-4.5554e+08	115.626
7287.86	-27568.3	36	1.5	133.355	126.465	-2.47658e+08	126.465
7289.36	-27635.8	36	3	125.632	129.476	-1.89918e+08	129.476
7289.36	-27634.3	36	4.5	164.464	180.665	7.91753e+08	180.665			180.665	7.91753e+08	7.91753e+08	7.91753e+08	7.91753e+08
7289.36	-27632.8	36	6	391.965	670.868	1.01926e+10	670.868			670.868	1.01926e+10	1.01926e+10	1.01926e+10	1.01926e+10	1.01926e+10	1.01926e+10
7289.36	-27631.3	36	7.5	265.659	473.34	6.40453e+09	473.34			473.34	6.40453e+09	6.40453e+09	6.40453e+09	6.40453e+09	6.40453e+09
7289.36	-27629.8	36	9	299.241	528.142	7.4555e+09	528.142			528.142	7.4555e+09	7.4555e+09	7.4555e+09	7.4555e+09	7.4555e+09
7289.36	-27628.3	36	10.5	258.612	469.124	6.32369e+09	469.124			469.124	6.32369e+09	6.32369e+09	6.32369e+09	6.32369e+09	6.32369e+09
7289.36	-27626.8	36	12	274.053	451.061	5.97727e+09	451.061			451.061	5.97727e+09	5.97727e+09	5.97727e+09	5.97727e+09	5.97727e+09
7289.36	-27625.3	36	13.5	399.236	714.828	1.10357e+10	714.828			714.828	1.10357e+10	1.10357e+10	1.10357e+10	1.10357e+10	1.10357e+10	1.10357e+10
7289.36	-27623.8	36	15	316.857	539.587	7.67499e+09	539.587			539.587	7.67499e+09	7.67499e+09	7.67499e+09	7.67499e+09	7.67499e+09
7289.36	-27622.3	36	16.5	537.319	932.832	1.52164e+10	932.832			932.832	1.52164e+10	1.52164e+10	1.52164e+10	1.52164e+10	1.52164e+10	1.52164e+10
7289.36	-27620.8	36	18	640.538	1039.43	1.72607e+10	1039.43			1039.43	1.72607e+10	1.72607e+10	1.72607e+10	1.72607e+10	1.72607e+10	1.72607e+10
7289.36	-27619.3	36	19.5	1069.39	1624.17	2.84747e+10	1624.17			1624.17	2.84747e+10	2.84747e+10	2.84747e+10	2.84747e+10	2.84747e+10	2.84747e+10
7289.36	-27617.8	36	21	782.885	1238.76	2.10834e+10	1238.76			1238.76	2.10834e+10	2.10834e+10	2.10834e+10	2.10834e+10	2.10834e+10	2.10834e+10
7289.36	-27616.3	36	22.5	797.131	1344.14	2.31044e+10	1344.14			1344.14	2.31044e+10	2.31044e+10	2.31044e+10	2.31044e+10	2.31044e+10	2.31044e+10
7289.36	-27614.8	36	24	843.377	1362.81	2.34624e+10	1362.81			1362.81	2.34624e+10	2.34624e+10	2.34624e+10	2.34624e+10	2.34624e+10	2.34624e+10
7289.36	-27613.3	36	25.5	487.989	717.842	1.10935e+10	717.842			717.842	1.10935e+10	1.10935e+10	1.10935e+10	1.10935e+10	1.10935e+10	1.10935e+10
7289.36	-27611.8	36	27	685.284	1063.51	1.77226e+10	1063.51			1063.51	1.77226e+10	1.77226e+10	1.77226e+10	1.77226e+10	1.77226e+10	1.77226e+10
7289.36	-27610.3	36	28.5	690.009	1096.03	1.83462e+10	1096.03			1096.03	1.83462e+10	1.83462e+10	1.83462e+10	1.83462e+10	1.83462e+10	1.83462e+10
7289.36	-27608.8	36	30	1052.59	1786.77	3.15929e+10	1786.77			1786.77	3.15929e+10	3.15929e+10	3.15929e+10	3.15929e+10	3.15929e+10	3.15929e+10
7289.36	-27607.3	36	31.5	854.098	1378.47	2.37627e+10	1378.47			1378.47	2.37627e+10	2.37627e+10	2.37627e+10	2.37627e+10	2.37627e+10	2.37627e+10
7289.36	-27605.8	36	33	898.778	1518.79	2.64537e+10	1518.79			1518.79	2.64537e+10	2.64537e+10	2.64537e+10	2.64537e+10	2.64537e+10	2.64537e+10
7289.36	-27604.3	36	34.5	785.28	1270.07	2.16839e+10	1270.07			1270.07	2.16839e+10	2.16839e+10	2.16839e+10	2.16839e+10	2.16839e+10	2.16839e+10
7289.36	-27602.8	36	36	508.23	794.321	1.25602e+10	794.321			794.321	1.25602e+10	1.25602e+10	1.25602e+10	1.25602e+10	1.25602e+10	1.25602e+10
7289.36	-27601.3	36	37.5	393.99	604.022	8.91069e+09	604.022			604.022	8.91069e+09	8.91069e+09	8.91069e+09	8.91069e+09	8.91069e+09
7289.36	-27599.8	36	39	936.48	1656.09	2.90868e+10	1656.09			1656.09	2.90868e+10	2.90868e+10	2.90868e+10	2.90868e+10	2.90868e+10	2.90868e+10
7289.36	-27598.3	36	40.5	1204.32	2264.33	4.07513e+10	2264.33			2264.33	4.07513e+10	4.07513e+10	4.07513e+10	4.07513e+10	4.07513e+10	4.07513e+10
7289.36	-27596.8	36	42	565.349	867.191	1.39576e+10	867.191			867.191	1.39576e+10	1.39576e+10	1.39576e+10	1.39576e+10	1.39576e+10	1.39576e+10
7289.36	-27595.3	36	43.5	774.714	1229.72	2.09101e+10	1229.72			1229.72	2.09101e+10	2.09101e+10	2.09101e+10	2.09101e+10	2.09101e+10	2.09101e+10
7289.36	-27593.8	36	45	363.331	616.066	9.14166e+09	616.066			616.066	9.14166e+09	9.14166e+09	9.14166e+09	9.14166e+09	9.14166e+09
7289.36	-27592.3	36	46.5	339.497	584.15	8.52959e+09	584.15			584.15	8.52959e+09	8.52959e+09	8.52959e+09	8.52959e+09	8.52959e+09
7289.36	-27590.8	36	48	162.29	290.87	2.90522e+09	290.87			290.87	2.90522e+09	2.90522e+09	2.90522e+09	2.90522e+09	2.90522e+09
7289.36	-27589.3	36	49.5	355.014	617.272	9.16478e+09	617.272			617.272	9.16478e+09	9.16478e+09	9.16478e+09	9.16478e+09	9.16478e+09
7289.36	-27587.8	36	51	483.343	934.037	1.52396e+10	934.037			934.037	1.52396e+10	1.52396e+10	1.52396e+10	1.52396e+10	1.52396e+10	1.52396e+10
7289.36	-27586.3	36	52.5	765.344	1500.12	2.60956e+10	1500.12			1500.12	2.60956e+10	2.60956e+10	2.60956e+10	2.60956e+10	2.60956e+10	2.60956e+10
7289.36	-27584.8	36	54	1007.39	1957.8	3.48728e+10	1957.8			1957.8	3.48728e+10	3.48728e+10	3.48728e+10	3.48728e+10	3.48728e+10	3.48728e+10
7289.36	-27583.3	36	55.5	515.056	969.566	1.59209e+10	969.566			969.566	1.59209e+10	1.59209e+10	1.59209e+10	1.59209e+10	1.59209e+10	1.59209e+10
7289.36	-27581.8	36	57	221.657	377.589	4.56827e+09	377.589			377.589	4.56827e+09	4.56827e+09	4.56827e+09	4.56827e+09	4.56827e+09
7289.36	-27580.3	36	58.5	140.776	159.587	3.87534e+08	159.587			159.587	3.87534e+08	3.87534e+08	3.87534e+08	3.87534e+08
7289.36	-27578.8	36	60	121.213	128.272	-2.13016e+08	128.272
7289.36	-27577.3	36	61.5	115.363	123.454	-3.05404e+08	123.454
7289.36	-27575.8	36	63	113.941	106.592	-6.2878e+08	106.592
7289.36	-27574.3	36	64.5	125.859	131.885	-1.43717e+08	131.885
7289.36	-27572.8	37.5	0	121.962	127.067	-2.36113e+08	127.067
7289.36	-27571.3	37.5	1.5	132.98	142.123	5.26133e+07	142.123			142.123	5.26133e+07	5.26133e+07	5.26133e+07
7289.36	-27569.8	37.5	3	128.109	124.659	-2.82307e+08	124.659
7289.36	-27568.3	37.5	4.5	144.821	160.19	3.99086e+08	160.19			160.19	3.99086e+08	3.99086e+08	3.99086e+08	3.99086e+08
7290.86	-27635.8	37.5	6	323.08	604.022	8.91069e+09	604.022			604.022	8.91069e+09	8.91069e+09	8.91069e+09	8.91069e+09	8.91069e+09
7290.86	-27634.3	37.5	7.5	288.596	533.563	7.55947e+09	533.563			533.563	7.55947e+09	7.55947e+09	7.55947e+09	7.55947e+09	7.55947e+09
7290.86	-27632.8	37.5	9	293.544	568.493	8.22934e+09	568.493			568.493	8.22934e+09	8.22934e+09	8.22934e+09	8.22934e+09	8.22934e+09
7290.86	-27631.3	37.5	10.5	222.781	380.601	4.62602e+09	380.601			380.601	4.62602e+09	4.62602e+09	4.62602e+09	4.62602e+09	4.62602e+09
7290.86	-27629.8	37.5	12	315.436	506.462	7.03972e+09	506.462			506.462	7.03972e+09	7.03972e+09	7.03972e+09	7.03972e+09	7.03972e+09
7290.86	-27628.3	37.5	13.5	407.711	683.515	1.04352e+10	683.515			683.515	1.04352e+10	1.04352e+10	1.04352e+10	1.04352e+10	1.04352e+10	1.04352e+10
7290.86	-27626.8	37.5	15	354.79	588.968	8.622e+09	588.968			588.968	8.622e+09	8.622e+09	8.622e+09	8.622e+09	8.622e+09
7290.86	-27625.3	37.5	16.5	309.439	531.156	7.5133e+09	531.156			531.156	7.5133e+09	7.5133e+09	7.5133e+09	7.5133e+09	7.5133e+09
7290.86	-27623.8	37.5	18	524.422	856.952	1.37612e+10	856.952			856.952	1.37612e+10	1.37612e+10	1.37612e+10	1.37612e+10	1.37612e+10	1.37612e+10
7290.86	-27622.3	37.5	19.5	933.103	1374.86	2.36934e+10	1374.86			1374.86	2.36934e+10	2.36934e+10	2.36934e+10	2.36934e+10	2.36934e+10	2.36934e+10
7290.86	-27620.8	37.5	21	721.273	1067.73	1.78034e+10	1067.73			1067.73	1.78034e+10	1.78034e+10	1.78034e+10	1.78034e+10	1.78034e+10	1.78034e+10
7290.86	-27619.3	37.5	22.5	416.477	622.09	9.25719e+09	622.09			622.09	9.25719e+09	9.25719e+09	9.25719e+09	9.25719e+09	9.25719e+09
7290.86	-27617.8	37.5	24	729.59	1200.22	2.03442e+10	1200.22			1200.22	2.03442e+10	2.03442e+10	2.03442e+10	2.03442e+10	2.03442e+10	2.03442e+10
7290.86	-27616.3	37.5	25.5	778.539	1216.48	2.0656e+10	1216.48			1216.48	2.0656e+10	2.0656e+10	2.0656e+10	2.0656e+10	2.0656e+10	2.0656e+10
7290.86	-27614.8	37.5	27	878.989	1383.89	2.38667e+10	1383.89			1383.89	2.38667e+10	2.38667e+10	2.38667e+10	2.38667e+10	2.38667e+10	2.38667e+10
7290.86	-27613.3	37.5	28.5	586.264	925.606	1.50779e+10	925.606			925.606	1.50779e+10	1.50779e+10	1.50779e+10	1.50779e+10	1.50779e+10	1.50779e+10
7290.86	-27611.8	37.5	30	1094.95	1831.94	3.24591e+10	1831.94			1831.94	3.24591e+10	3.24591e+10	3.24591e+10	3.24591e+10	3.24591e+10	3.24591e+10
7290.86	-27610.3	37.5	31.5	486.416	716.034	1.10588e+10	716.034			716.034	1.10588e+10	1.10588e+10	1.10588e+10	1.10588e+10	1.10588e+10	1.10588e+10
7290.86	-27608.8	37.5	33	741.954	1121.93	1.88429e+10	1121.93			1121.93	1.88429e+10	1.88429e+10	1.88429e+10	1.88429e+10	1.88429e+10	1.88429e+10
7290.86	-27607.3	37.5	34.5	821.337	1295.37	2.21689e+10	1295.37			1295.37	2.21689e+10	2.21689e+10	2.21689e+10	2.21689e+10	2.21689e+10	2.21689e+10
7290.86	-27605.8	37.5	36	574.798	859.363	1.38075e+10	859.363			859.363	1.38075e+10	1.38075e+10	1.38075e+10	1.38075e+10	1.38075e+10	1.38075e+10
7290.86	-27604.3	37.5	37.5	448.713	750.964	1.17287e+10	750.964			750.964	1.17287e+10	1.17287e+10	1.17287e+10	1.17287e+10	1.17287e+10	1.17287e+10
7290.86	-27602.8	37.5	39	372.18	629.918	9.40732e+09	629.918			629.918	9.40732e+09	9.40732e+09	9.40732e+09	9.40732e+09	9.40732e+09
7290.86	-27601.3	37.5	40.5	1226.58	1959.61	3.49075e+10	1959.61			1959.61	3.49075e+10	3.49075e+10	3.49075e+10	3.49075e+10	3.49075e+10	3.49075e+10
7290.86	-27599.8	37.5	42	529.073	771.439	1.21213e+10	771.439			771.439	1.21213e+10	1.21213e+10	1.21213e+10	1.21213e+10	1.21213e+10	1.21213e+10
7290.86	-27598.3	37.5	43.5	315.508	485.388	6.63558e+09	485.388			485.388	6.63558e+09	6.63558e+09	6.63558e+09	6.63558e+09	6.63558e+09
7290.86	-27596.8	37.5	45	427.349	670.868	1.01926e+10	670.868			670.868	1.01926e+10	1.01926e+10	1.01926e+10	1.01926e+10	1.01926e+10	1.01926e+10
7290.86	-27595.3	37.5	46.5	289.644	470.33	6.34681e+09	470.33			470.33	6.34681e+09	6.34681e+09	6.34681e+09	6.34681e+09	6.34681e+09
7290.86	-27593.8	37.5	48	275.105	445.639	5.8733e+09	445.639			445.639	5.8733e+09	5.8733e+09	5.8733e+09	5.8733e+09	5.8733e+09
7290.86	-27592.3	37.5	49.5	326.375	582.944	8.50647e+09	582.944			582.944	8.50647e+09	8.50647e+09	8.50647e+09	8.50647e+09	8.50647e+09
7290.86	-27590.8	37.5	51	469.927	847.319	1.35765e+10	847.319			847.319	1.35765e+10	1.35765e+10	1.35765e+10	1.35765e+10	1.35765e+10	1.35765e+10
7290.86	-27589.3	37.5	52.5	645.935	1317.05	2.25847e+10	1317.05			1317.05	2.25847e+10	2.25847e+10	2.25847e+10	2.25847e+10	2.25847e+10	2.25847e+10
7290.86	-27587.8	37.5	54	1231.45	2332.38	4.20563e+10	2332.38			2332.38	4.20563e+10	4.20563e+10	4.20563e+10	4.20563e+10	4.20563e+10	4.20563e+10
7290.86	-27586.3	37.5	55.5	1597.56	3249.56	5.96454e+10	3249.56			3249.56	5.96454e+10	5.96454e+10	5.96454e+10	5.96454e+10	5.96454e+10	5.96454e+10
7290.86	-27584.8	37.5	57	597.581	1197.81	2.0298e+10	1197.81			1197.81	2.0298e+10	2.0298e+10	2.0298e+10	2.0298e+10	2.0298e+10	2.0298e+10
7290.86	-27583.3	37.5	58.5	168.888	198.731	1.13822e+09	198.731			198.731	1.13822e+09	1.13822e+09	1.13822e+09	1.13822e+09	1.13822e+09
7290.86	-27581.8	37.5	60	120.761	119.239	-3.86248e+08	119.239
7290.86	-27580.3	37.5	61.5	117.689	134.896	-8.59773e+07	134.896
7290.86	-27578.8	37.5	63	126.458	132.487	-1.32172e+08	132.487
7290.86	-27577.3	37.5	64.5	130.207	140.919	2.95161e+07	140.919			140.919	2.95161e+07	2.95161e+07	2.95161e+07
7290.86	-27575.8	39	0	121.812	125.863	-2.5921e+08	125.863
7290.86	-27574.3	39	1.5	130.506	128.272	-2.13016e+08	128.272
7290.86	-27572.8	39	3	129.68	126.465	-2.47658e+08	126.465
7290.86	-27571.3	39	4.5	145.499	148.747	1.79652e+08	148.747			148.747	1.79652e+08	1.79652e+08	1.79652e+08	1.79652e+08
7290.86	-27569.8	39	6	428.996	744.337	1.16016e+10	744.337			744.337	1.16016e+10	1.16016e+10	1.16016e+10	1.16016e+10	1.16016e+10	1.16016e+10
7290.86	-27568.3	39	7.5	518.951	968.963	1.59094e+10	968.963			968.963	1.59094e+10	1.59094e+10	1.59094e+10	1.59094e+10	1.59094e+10	1.59094e+10
7292.36	-27635.8	39	9	345.565	581.739	8.48335e+09	581.739			581.739	8.48335e+09	8.48335e+09	8.48335e+09	8.48335e+09	8.48335e+09
7292.36	-27634.3	39	10.5	261.985	430.586	5.58461e+09	430.586			430.586	5.58461e+09	5.58461e+09	5.58461e+09	5.58461e+09	5.58461e+09
7292.36	-27632.8	39	12	375.175	614.861	9.11854e+09	614.861			614.861	9.11854e+09	9.11854e+09	9.11854e+09	9.11854e+09	9.11854e+09
7292.36	-27631.3	39	13.5	229.303	376.385	4.54518e+09	376.385			376.385	4.54518e+09	4.54518e+09	4.54518e+09	4.54518e+09	4.54518e+09
7292.36	-27629.8	39	15	191.598	323.39	3.52886e+09	323.39			323.39	3.52886e+09	3.52886e+09	3.52886e+09	3.52886e+09	3.52886e+09
7292.36	-27628.3	39	16.5	277.127	427.572	5.52681e+09	427.572			427.572	5.52681e+09	5.52681e+09	5.52681e+09	5.52681e+09	5.52681e+09
7292.36	-27626.8	39	18	371.353	601.615	8.86453e+09	601.615			601.615	8.86453e+09	8.86453e+09	8.86453e+09	8.86453e+09	8.86453e+09
7292.36	-27625.3	39	19.5	632.365	999.678	1.64984e+10	999.678			999.678	1.64984e+10	1.64984e+10	1.64984e+10	1.64984e+10	1.64984e+10	1.64984e+10
7292.36	-27623.8	39	21	951.623	1553.72	2.71235e+10	1553.72			1553.72	2.71235e+10	2.71235e+10	2.71235e+10	2.71235e+10	2.71235e+10	2.71235e+10
7292.36	-27622.3	39	22.5	394.815	581.14	8.47187e+09	581.14			581.14	8.47187e+09	8.47187e+09	8.47187e+09	8.47187e+09	8.47187e+09
7292.36	-27620.8	39	24	682.215	1109.88	1.86119e+10	1109.88			1109.88	1.86119e+10	1.86119e+10	1.86119e+10	1.86119e+10	1.86119e+10	1.86119e+10
7292.36	-27619.3	39	25.5	733.488	1194.79	2.02402e+10	1194.79			1194.79	2.02402e+10	2.02402e+10	2.02402e+10	2.02402e+10	2.02402e+10	2.02402e+10
7292.36	-27617.8	39	27	1060.02	1751.24	3.09116e+10	1751.24			1751.24	3.09116e+10	3.09116e+10	3.09116e+10	3.09116e+10	3.09116e+10	3.09116e+10
7292.36	-27616.3	39	28.5	623.441	940.057	1.5355e+10	940.057			940.057	1.5355e+10	1.5355e+10	1.5355e+10	1.5355e+10	1.5355e+10	1.5355e+10
7292.36	-27614.8	39	30	1015.56	1629.6	2.85786e+10	1629.6			1629.6	2.85786e+10	2.85786e+10	2.85786e+10	2.85786e+10	2.85786e+10	2.85786e+10
7292.36	-27613.3	39	31.5	458.457	655.814	9.90394e+09	655.814			655.814	9.90394e+09	9.90394e+09	9.90394e+09	9.90394e+09	9.90394e+09
7292.36	-27611.8	39	33	816.166	1202.02	2.03789e+10	1202.02			1202.02	2.03789e+10	2.03789e+10	2.03789e+10	2.03789e+10	2.03789e+10	2.03789e+10
7292.36	-27610.3	39	34.5	831.607	1333.91	2.29081e+10	1333.91			1333.91	2.29081e+10	2.29081e+10	2.29081e+10	2.29081e+10	2.29081e+10	2.29081e+10
7292.36	-27608.8	39	36	591.211	966.556	1.58632e+10	966.556			966.556	1.58632e+10	1.58632e+10	1.58632e+10	1.58632e+10	1.58632e+10	1.58632e+10
7292.36	-27607.3	39	37.5	452.684	688.333	1.05276e+10	688.333			688.333	1.05276e+10	1.05276e+10	1.05276e+10	1.05276e+10	1.05276e+10	1.05276e+10
7292.36	-27605.8	39	39	476.214	729.283	1.13129e+10	729.283			729.283	1.13129e+10	1.13129e+10	1.13129e+10	1.13129e+10	1.13129e+10	1.13129e+10
7292.36	-27604.3	39	40.5	566.551	890.073	1.43964e+10	890.073			890.073	1.43964e+10	1.43964e+10	1.43964e+10	1.43964e+10	1.43964e+10	1.43964e+10
7292.36	-27602.8	39	42	432.146	694.956	1.06546e+10	694.956			694.956	1.06546e+10	1.06546e+10	1.06546e+10	1.06546e+10	1.06546e+10	1.06546e+10
7292.36	-27601.3	39	43.5	321.505	492.011	6.76259e+09	492.011			492.011	6.76259e+09	6.76259e+09	6.76259e+09	6.76259e+09	6.76259e+09
7292.36	-27599.8	39	45	308.685	476.957	6.47389e+09	476.957			476.957	6.47389e+09	6.47389e+09	6.47389e+09	6.47389e+09	6.47389e+09
7292.36	-27598.3	39	46.5	308.687	519.108	7.28226e+09	519.108			519.108	7.28226e+09	7.28226e+09	7.28226e+09	7.28226e+09	7.28226e+09
7292.36	-27596.8	39	48	769.236	1120.72	1.88197e+10	1120.72			1120.72	1.88197e+10	1.88197e+10	1.88197e+10	1.88197e+10	1.88197e+10	1.88197e+10
7292.36	-27595.3	39	49.5	213.412	364.341	4.3142e+09	364.341			364.341	4.3142e+09	4.3142e+09	4.3142e+09	4.3142e+09	4.3142e+09
7292.36	-27593.8	39	51	386.946	746.748	1.16478e+10	746.748			746.748	1.16478e+10	1.16478e+10	1.16478e+10	1.16478e+10	1.16478e+10	1.16478e+10
7292.36	-27592.3	39	52.5	1340.36	2462.46	4.45509e+10	2462.46			2462.46	4.45509e+10	4.45509e+10	4.45509e+10	4.45509e+10	4.45509e+10	4.45509e+10
7292.36	-27590.8	39	54	950.27	1762.69	3.1131e+10	1762.69			1762.69	3.1131e+10	3.1131e+10	3.1131e+10	3.1131e+10	3.1131e+10	3.1131e+10
7292.36	-27589.3	39	55.5	464.452	858.76	1.37959e+10	858.76			858.76	1.37959e+10	1.37959e+10	1.37959e+10	1.37959e+10	1.37959e+10	1.37959e+10
7292.36	-27587.8	39	57	154.643	214.991	1.45004e+09	214.991			214.991	1.45004e+09	1.45004e+09	1.45004e+09	1.45004e+09	1.45004e+09
7292.36	-27586.3	39	58.5	138.827	151.758	2.37398e+08	151.758			151.758	2.37398e+08	2.37398e+08	2.37398e+08	2.37398e+08
7292.36	-27584.8	39	60	127.283	121.046	-3.51599e+08	121.046
7292.36	-27583.3	39	61.5	127.882	131.283	-1.55269e+08	131.283
7292.36	-27581.8	39	63	123.385	125.261	-2.70762e+08	125.261
7292.36	-27580.3	39	64.5	127.133	128.272	-2.13016e+08	128.272
7292.36	-27578.8	40.5	0	131.705	131.885	-1.43717e+08	131.885
7292.36	-27577.3	40.5	1.5	135.079	136.703	-5.13278e+07	136.703
7292.36	-27575.8	40.5	3	120.087	125.261	-2.70762e+08	125.261
7292.36	-27574.3	40.5	4.5	141.225	156.576	3.29787e+08	156.576			156.576	3.29787e+08	3.29787e+08	3.29787e+08	3.29787e+08
7292.36	-27572.8	40.5	6	641.059	1115.9	1.87273e+10	1115.9			1115.9	1.87273e+10	1.87273e+10	1.87273e+10	1.87273e+10	1.87273e+10	1.87273e+10
7292.36	-27571.3	40.5	7.5	691.136	1185.16	2.00555e+10	1185.16			1185.16	2.00555e+10	2.00555e+10	2.00555e+10	2.00555e+10	2.00555e+10	2.00555e+10
7292.36	-27569.8	40.5	9	437.243	772.042	1.21329e+10	772.042			772.042	1.21329e+10	1.21329e+10	1.21329e+10	1.21329e+10	1.21329e+10	1.21329e+10
7292.36	-27568.3	40.5	10.5	327.201	535.372	7.59415e+09	535.372			535.372	7.59415e+09	7.59415e+09	7.59415e+09	7.59415e+09	7.59415e+09
7293.86	-27635.8	40.5	12	278.628	456.478	6.08116e+09	456.478			456.478	6.08116e+09	6.08116e+09	6.08116e+09	6.08116e+09	6.08116e+09
7293.86	-27634.3	40.5	13.5	153.219	252.931	2.17763e+09	252.931			252.931	2.17763e+09	2.17763e+09	2.17763e+09	2.17763e+09	2.17763e+09
7293.86	-27632.8	40.5	15	168.735	291.473	2.91677e+09	291.473			291.473	2.91677e+09	2.91677e+09	2.91677e+09	2.91677e+09	2.91677e+09
7293.86	-27631.3	40.5	16.5	256.364	464.31	6.23136e+09	464.31			464.31	6.23136e+09	6.23136e+09	6.23136e+09	6.23136e+09	6.23136e+09
7293.86	-27629.8	40.5	18	176.157	311.948	3.30943e+09	311.948			311.948	3.30943e+09	3.30943e+09	3.30943e+09	3.30943e+09	3.30943e+09
7293.86	-27628.3	40.5	19.5	1036.7	1707.28	3.00684e+10	1707.28			1707.28	3.00684e+10	3.00684e+10	3.00684e+10	3.00684e+10	3.00684e+10	3.00684e+10
7293.86	-27626.8	40.5	21	1034.3	1699.45	2.99183e+10	1699.45			1699.45	2.99183e+10	2.99183e+10	2.99183e+10	2.99183e+10	2.99183e+10	2.99183e+10
7293.86	-27625.3	40.5	22.5	477.87	712.421	1.09895e+10	712.421			712.421	1.09895e+10	1.09895e+10	1.09895e+10	1.09895e+10	1.09895e+10	1.09895e+10
7293.86	-27623.8	40.5	24	863.765	1465.79	2.54373e+10	1465.79			1465.79	2.54373e+10	2.54373e+10	2.54373e+10	2.54373e+10	2.54373e+10	2.54373e+10
7293.86	-27622.3	40.5	25.5	836.932	1467	2.54604e+10	1467			1467	2.54604e+10	2.54604e+10	2.54604e+10	2.54604e+10	2.54604e+10	2.54604e+10
7293.86	-27620.8	40.5	27	1022.46	1666.93	2.92947e+10	1666.93			1666.93	2.92947e+10	2.92947e+10	2.92947e+10	2.92947e+10	2.92947e+10	2.92947e+10
7293.86	-27619.3	40.5	28.5	396.165	569.695	8.25238e+09	569.695			569.695	8.25238e+09	8.25238e+09	8.25238e+09	8.25238e+09	8.25238e+09
7293.86	-27617.8	40.5	30	598.631	941.263	1.53781e+10	941.263			941.263	1.53781e+10	1.53781e+10	1.53781e+10	1.53781e+10	1.53781e+10	1.53781e+10
7293.86	-27616.3	40.5	31.5	392.941	569.092	8.24082e+09	569.092			569.092	8.24082e+09	8.24082e+09	8.24082e+09	8.24082e+09	8.24082e+09
7293.86	-27614.8	40.5	33	502.756	756.984	1.18441e+10	756.984			756.984	1.18441e+10	1.18441e+10	1.18441e+10	1.18441e+10	1.18441e+10	1.18441e+10
7293.86	-27613.3	40.5	34.5	655.979	1026.78	1.70181e+10	1026.78			1026.78	1.70181e+10	1.70181e+10	1.70181e+10	1.70181e+10	1.70181e+10	1.70181e+10
7293.86	-27611.8	40.5	36	623.969	998.472	1.64753e+10	998.472			998.472	1.64753e+10	1.64753e+10	1.64753e+10	1.64753e+10	1.64753e+10	1.64753e+10
7293.86	-27610.3	40.5	37.5	291.221	452.865	6.01187e+09	452.865			452.865	6.01187e+09	6.01187e+09	6.01187e+09	6.01187e+09	6.01187e+09
7293.86	-27608.8	40.5	39	470.903	782.88	1.23407e+10	782.88			782.88	1.23407e+10	1.23407e+10	1.23407e+10	1.23407e+10	1.23407e+10	1.23407e+10
7293.86	-27607.3	40.5	40.5	439.568	727.475	1.12782e+10	727.475			727.475	1.12782e+10	1.12782e+10	1.12782e+10	1.12782e+10	1.12782e+10	1.12782e+10
7293.86	-27605.8	40.5	42	440.465	736.509	1.14515e+10	736.509			736.509	1.14515e+10	1.14515e+10	1.14515e+10	1.14515e+10	1.14515e+10	1.14515e+10
7293.86	-27604.3	40.5	43.5	255.765	387.827	4.7646e+09	387.827			387.827	4.7646e+09	4.7646e+09	4.7646e+09	4.7646e+09	4.7646e+09
7293.86	-27602.8	40.5	45	254.34	497.432	6.86655e+09	497.432			497.432	6.86655e+09	6.86655e+09	6.86655e+09	6.86655e+09	6.86655e+09
7293.86	-27601.3	40.5	46.5	248.417	397.464	4.94942e+09	397.464			397.464	4.94942e+09	4.94942e+09	4.94942e+09	4.94942e+09	4.94942e+09
7293.86	-27599.8	40.5	48	291.595	501.044	6.93583e+09	501.044			501.044	6.93583e+09	6.93583e+09	6.93583e+09	6.93583e+09	6.93583e+09
7293.86	-27598.3	40.5	49.5	234.099	434.801	5.66545e+09	434.801			434.801	5.66545e+09	5.66545e+09	5.66545e+09	5.66545e+09	5.66545e+09
7293.86	-27596.8	40.5	51	391.894	758.189	1.18672e+10	758.189			758.189	1.18672e+10	1.18672e+10	1.18672e+10	1.18672e+10	1.18672e+10	1.18672e+10
7293.86	-27595.3	40.5	52.5	833.333	1670.55	2.9364e+10	1670.55			1670.55	2.9364e+10	2.9364e+10	2.9364e+10	2.9364e+10	2.9364e+10	2.9364e+10
7293.86	-27593.8	40.5	54	763.771	1402.56	2.42246e+10	1402.56			1402.56	2.42246e+10	2.42246e+10	2.42246e+10	2.42246e+10	2.42246e+10	2.42246e+10
7293.86	-27592.3	40.5	55.5	192.423	282.439	2.74353e+09	282.439			282.439	2.74353e+09	2.74353e+09	2.74353e+09	2.74353e+09	2.74353e+09
7293.86	-27590.8	40.5	57	123.01	131.885	-1.43717e+08	131.885
7293.86	-27589.3	40.5	58.5	117.987	123.454	-3.05404e+08	123.454
7293.86	-27587.8	40.5	60	130.432	133.09	-1.20619e+08	133.09
7293.86	-27586.3	40.5	61.5	125.106	122.25	-3.28501e+08	122.25
7293.86	-27584.8	40.5	63	126.908	136.703	-5.13278e+07	136.703
7293.86	-27583.3	40.5	64.5	132.604	141.521	4.10609e+07	141.521			141.521	4.10609e+07	4.10609e+07	4.10609e+07
7293.86	-27581.8	42	0	112.89	124.056	-2.93859e+08	124.056
7293.86	-27580.3	42	1.5	126.458	139.112	-5.13342e+06	139.112
7293.86	-27578.8	42	3	128.931	139.112	-5.13342e+06	139.112
7293.86	-27577.3	42	4.5	148.269	147.543	1.56554e+08	147.543			147.543	1.56554e+08	1.56554e+08	1.56554e+08	1.56554e+08
7293.86	-27575.8	42	6	727.568	1072.55	1.78958e+10	1072.55			1072.55	1.78958e+10	1.78958e+10	1.78958e+10	1.78958e+10	1.78958e+10	1.78958e+10
7293.86	-27574.3	42	7.5	915.491	1379.07	2.37743e+10	1379.07			1379.07	2.37743e+10	2.37743e+10	2.37743e+10	2.37743e+10	2.37743e+10	2.37743e+10
7293.86	-27572.8	42	9	773.061	1280.31	2.18802e+10	1280.31			1280.31	2.18802e+10	2.18802e+10	2.18802e+10	2.18802e+10	2.18802e+10	2.18802e+10
7293.86	-27571.3	42	10.5	480.345	820.217	1.30568e+10	820.217			820.217	1.30568e+10	1.30568e+10	1.30568e+10	1.30568e+10	1.30568e+10	1.30568e+10
7293.86	-27569.8	42	12	332.598	581.739	8.48335e+09	581.739			581.739	8.48335e+09	8.48335e+09	8.48335e+09	8.48335e+09	8.48335e+09
7293.86	-27568.3	42	13.5	190.548	310.743	3.28633e+09	310.743			310.743	3.28633e+09	3.28633e+09	3.28633e+09	3.28633e+09	3.28633e+09
7295.36	-27635.8	42	15	225.181	400.474	5.00714e+09	400.474			400.474	5.00714e+09	5.00714e+09	5.00714e+09	5.00714e+09	5.00714e+09
7295.36	-27634.3	42	16.5	460.406	838.888	1.34148e+10	838.888			838.888	1.34148e+10	1.34148e+10	1.34148e+10	1.34148e+10	1.34148e+10	1.34148e+10
7295.36	-27632.8	42	18	606.955	1075.56	1.79536e+10	1075.56			1075.56	1.79536e+10	1.79536e+10	1.79536e+10	1.79536e+10	1.79536e+10	1.79536e+10
7295.36	-27631.3	42	19.5	557.48	966.556	1.58632e+10	966.556			966.556	1.58632e+10	1.58632e+10	1.58632e+10	1.58632e+10	1.58632e+10	1.58632e+10
7295.36	-27629.8	42	21	930.56	1574.19	2.75161e+10	1574.19			1574.19	2.75161e+10	2.75161e+10	2.75161e+10	2.75161e+10	2.75161e+10	2.75161e+10
7295.36	-27628.3	42	22.5	764.072	1236.35	2.10371e+10	1236.35			1236.35	2.10371e+10	2.10371e+10	2.10371e+10	2.10371e+10	2.10371e+10	2.10371e+10
7295.36	-27626.8	42	24	873.29	1383.29	2.38551e+10	1383.29			1383.29	2.38551e+10	2.38551e+10	2.38551e+10	2.38551e+10	2.38551e+10	2.38551e+10
7295.36	-27625.3	42	25.5	367.904	504.657	7.00512e+09	504.657			504.657	7.00512e+09	7.00512e+09	7.00512e+09	7.00512e+09	7.00512e+09
7295.36	-27623.8	42	27	1137.82	1884.33	3.34639e+10	1884.33			1884.33	3.34639e+10	3.34639e+10	3.34639e+10	3.34639e+10	3.34639e+10	3.34639e+10
7295.36	-27622.3	42	28.5	401.189	582.944	8.50647e+09	582.944			582.944	8.50647e+09	8.50647e+09	8.50647e+09	8.50647e+09	8.50647e+09
7295.36	-27620.8	42	30	912.57	1383.89	2.38667e+10	1383.89			1383.89	2.38667e+10	2.38667e+10	2.38667e+10	2.38667e+10	2.38667e+10	2.38667e+10
7295.36	-27619.3	42	31.5	1196.22	1945.16	3.46303e+10	1945.16			1945.16	3.46303e+10	3.46303e+10	3.46303e+10	3.46303e+10	3.46303e+10	3.46303e+10
7295.36	-27617.8	42	33	848.325	1352.57	2.32661e+10	1352.57			1352.57	2.32661e+10	2.32661e+10	2.32661e+10	2.32661e+10	2.32661e+10	2.32661e+10
7295.36	-27616.3	42	34.5	837.155	1486.87	2.58415e+10	1486.87			1486.87	2.58415e+10	2.58415e+10	2.58415e+10	2.58415e+10	2.58415e+10	2.58415e+10
7295.36	-27614.8	42	36	919.162	1542.27	2.6904e+10	1542.27			1542.27	2.6904e+10	2.6904e+10	2.6904e+10	2.6904e+10	2.6904e+10	2.6904e+10
7295.36	-27613.3	42	37.5	417.082	679.902	1.03659e+10	679.902			679.902	1.03659e+10	1.03659e+10	1.03659e+10	1.03659e+10	1.03659e+10	1.03659e+10
7295.36	-27611.8	42	39	361.46	599.807	8.82985e+09	599.807			599.807	8.82985e+09	8.82985e+09	8.82985e+09	8.82985e+09	8.82985e+09
7295.36	-27610.3	42	40.5	286.199	453.468	6.02343e+09	453.468			453.468	6.02343e+09	6.02343e+09	6.02343e+09	6.02343e+09	6.02343e+09
7295.36	-27608.8	42	42	574.947	946.081	1.54705e+10	946.081			946.081	1.54705e+10	1.54705e+10	1.54705e+10	1.54705e+10	1.54705e+10	1.54705e+10
7295.36	-27607.3	42	43.5	699.304	1211.05	2.05521e+10	1211.05			1211.05	2.05521e+10	2.05521e+10	2.05521e+10	2.05521e+10	2.05521e+10	2.05521e+10
7295.36	-27605.8	42	45	596.083	1010.52	1.67063e+10	1010.52			1010.52	1.67063e+10	1.67063e+10	1.67063e+10	1.67063e+10	1.67063e+10	1.67063e+10
7295.36	-27604.3	42	46.5	447.89	756.984	1.18441e+10	756.984			756.984	1.18441e+10	1.18441e+10	1.18441e+10	1.18441e+10	1.18441e+10	1.18441e+10
7295.36	-27602.8	42	48	1007.02	1523.01	2.65345e+10	1523.01			1523.01	2.65345e+10	2.65345e+10	2.65345e+10	2.65345e+10	2.65345e+10	2.65345e+10
7295.36	-27601.3	42	49.5	332.821	620.884	9.23407e+09	620.884			620.884	9.23407e+09	9.23407e+09	9.23407e+09	9.23407e+09	9.23407e+09
7295.36	-27599.8	42	51	589.265	1097.24	1.83694e+10	1097.24			1097.24	1.83694e+10	1.83694e+10	1.83694e+10	1.83694e+10	1.83694e+10	1.83694e+10
7295.36	-27598.3	42	52.5	890.681	1783.16	3.15236e+10	1783.16			1783.16	3.15236e+10	3.15236e+10	3.15236e+10	3.15236e+10	3.15236e+10	3.15236e+10
7295.36	-27596.8	42	54	1374.32	2815.96	5.13302e+10	2815.96			2815.96	5.13302e+10	5.13302e+10	5.13302e+10	5.13302e+10	5.13302e+10	5.13302e+10
7295.36	-27595.3	42	55.5	188.601	260.157	2.31622e+09	260.157			260.157	2.31622e+09	2.31622e+09	2.31622e+09	2.31622e+09	2.31622e+09
7295.36	-27593.8	42	57	114.614	119.841	-3.74703e+08	119.841
7295.36	-27592.3	42	58.5	127.133	125.863	-2.5921e+08	125.863
7295.36	-27590.8	42	60	128.857	123.454	-3.05404e+08	123.454
7295.36	-27589.3	42	61.5	118.661	117.432	-4.20898e+08	117.432
7295.36	-27587.8	42	63	131.105	122.25	-3.28501e+08	122.25
7295.36	-27586.3	42	64.5	131.032	110.206	-5.59481e+08	110.206
7295.36	-27584.8	43.5	0	119.263	116.228	-4.43995e+08	116.228
7295.36	-27583.3	43.5	1.5	132.529	140.316	1.79638e+07	140.316			140.316	1.79638e+07	1.79638e+07	1.79638e+07
7295.36	-27581.8	43.5	3	133.205	140.316	1.79638e+07	140.316			140.316	1.79638e+07	1.79638e+07	1.79638e+07
7295.36	-27580.3	43.5	4.5	140.25	149.952	2.02749e+08	149.952			149.952	2.02749e+08	2.02749e+08	2.02749e+08	2.02749e+08
7295.36	-27578.8	43.5	6	383.271	581.739	8.48335e+09	581.739			581.739	8.48335e+09	8.48335e+09	8.48335e+09	8.48335e+09	8.48335e+09
7295.36	-27577.3	43.5	7.5	1592.31	2626.26	4.76923e+10	2626.26			2626.26	4.76923e+10	4.76923e+10	4.76923e+10	4.76923e+10	4.76923e+10	4.76923e+10
7295.36	-27575.8	43.5	9	1016.83	1740.4	3.07036e+10	1740.4			1740.4	3.07036e+10	3.07036e+10	3.07036e+10	3.07036e+10	3.07036e+10	3.07036e+10
7295.36	-27574.3	43.5	10.5	607.326	1055.08	1.75609e+10	1055.08			1055.08	1.75609e+10	1.75609e+10	1.75609e+10	1.75609e+10	1.75609e+10	1.75609e+10
7295.36	-27572.8	43.5	12	415.503	717.842	1.10935e+10	717.842			717.842	1.10935e+10	1.10935e+10	1.10935e+10	1.10935e+10	1.10935e+10	1.10935e+10
7295.36	-27571.3	43.5	13.5	508.907	884.656	1.42926e+10	884.656			884.656	1.42926e+10	1.42926e+10	1.42926e+10	1.42926e+10	1.42926e+10	1.42926e+10
7295.36	-27569.8	43.5	15	483.943	850.932	1.36458e+10	850.932			850.932	1.36458e+10	1.36458e+10	1.36458e+10	1.36458e+10	1.36458e+10	1.36458e+10
7295.36	-27568.3	43.5	16.5	1298.31	2207.72	3.96657e+10	2207.72			2207.72	3.96657e+10	3.96657e+10	3.96657e+10	3.96657e+10	3.96657e+10	3.96657e+10
7296.86	-27635.8	43.5	18	1226.2	2127.03	3.81182e+10	2127.03			2127.03	3.81182e+10	3.81182e+10	3.81182e+10	3.81182e+10	3.81182e+10	3.81182e+10
7296.86	-27634.3	43.5	19.5	1021.41	1673.56	2.94217e+10	1673.56			1673.56	2.94217e+10	2.94217e+10	2.94217e+10	2.94217e+10	2.94217e+10	2.94217e+10
7296.86	-27632.8	43.5	21	807.997	1286.93	2.20073e+10	1286.93			1286.93	2.20073e+10	2.20073e+10	2.20073e+10	2.20073e+10	2.20073e+10	2.20073e+10
7296.86	-27631.3	43.5	22.5	726.213	1159.27	1.95589e+10	1159.27			1159.27	1.95589e+10	1.95589e+10	1.95589e+10	1.95589e+10	1.95589e+10	1.95589e+10
7296.86	-27629.8	43.5	24	773.439	1243.58	2.11758e+10	1243.58			1243.58	2.11758e+10	2.11758e+10	2.11758e+10	2.11758e+10	2.11758e+10	2.11758e+10
7296.86	-27628.3	43.5	25.5	994.2	1624.78	2.84862e+10	1624.78			1624.78	2.84862e+10	2.84862e+10	2.84862e+10	2.84862e+10	2.84862e+10	2.84862e+10
7296.86	-27626.8	43.5	27	1269.83	2052.95	3.66976e+10	2052.95			2052.95	3.66976e+10	3.66976e+10	3.66976e+10	3.66976e+10	3.66976e+10	3.66976e+10
7296.86	-27625.3	43.5	28.5	752.447	1085.79	1.81499e+10	1085.79			1085.79	1.81499e+10	1.81499e+10	1.81499e+10	1.81499e+10	1.81499e+10	1.81499e+10
7296.86	-27623.8	43.5	30	1232.35	1828.33	3.23898e+10	1828.33			1828.33	3.23898e+10	3.23898e+10	3.23898e+10	3.23898e+10	3.23898e+10	3.23898e+10
7296.86	-27622.3	43.5	31.5	967.212	1564.56	2.73314e+10	1564.56			1564.56	2.73314e+10	2.73314e+10	2.73314e+10	2.73314e+10	2.73314e+10	2.73314e+10
7296.86	-27620.8	43.5	33	459.208	664.844	1.00771e+10	664.844			664.844	1.00771e+10	1.00771e+10	1.00771e+10	1.00771e+10	1.00771e+10	1.00771e+10
7296.86	-27619.3	43.5	34.5	509.132	838.285	1.34033e+10	838.285			838.285	1.34033e+10	1.34033e+10	1.34033e+10	1.34033e+10	1.34033e+10	1.34033e+10
7296.86	-27617.8	43.5	36	529.895	923.195	1.50316e+10	923.195			923.195	1.50316e+10	1.50316e+10	1.50316e+10	1.50316e+10	1.50316e+10	1.50316e+10
7296.86	-27616.3	43.5	37.5	712.725	1141.8	1.9224e+10	1141.8			1141.8	1.9224e+10	1.9224e+10	1.9224e+10	1.9224e+10	1.9224e+10	1.9224e+10
7296.86	-27614.8	43.5	39	786.261	1411.59	2.43979e+10	1411.59			1411.59	2.43979e+10	2.43979e+10	2.43979e+10	2.43979e+10	2.43979e+10	2.43979e+10
7296.86	-27613.3	43.5	40.5	417.679	727.475	1.12782e+10	727.475			727.475	1.12782e+10	1.12782e+10	1.12782e+10	1.12782e+10	1.12782e+10	1.12782e+10
7296.86	-27611.8	43.5	42	628.165	1090.01	1.82307e+10	1090.01			1090.01	1.82307e+10	1.82307e+10	1.82307e+10	1.82307e+10	1.82307e+10	1.82307e+10
7296.86	-27610.3	43.5	43.5	454.788	753.974	1.17864e+10	753.974			753.974	1.17864e+10	1.17864e+10	1.17864e+10	1.17864e+10	1.17864e+10	1.17864e+10
7296.86	-27608.8	43.5	45	558.079	945.478	1.5459e+10	945.478			945.478	1.5459e+10	1.5459e+10	1.5459e+10	1.5459e+10	1.5459e+10	1.5459e+10
7296.86	-27607.3	43.5	46.5	550.508	940.057	1.5355e+10	940.057			940.057	1.5355e+10	1.5355e+10	1.5355e+10	1.5355e+10	1.5355e+10	1.5355e+10
7296.86	-27605.8	43.5	48	276.528	419.743	5.37668e+09	419.743			419.743	5.37668e+09	5.37668e+09	5.37668e+09	5.37668e+09	5.37668e+09
7296.86	-27604.3	43.5	49.5	226.53	407.097	5.13415e+09	407.097			407.097	5.13415e+09	5.13415e+09	5.13415e+09	5.13415e+09	5.13415e+09
7296.86	-27602.8	43.5	51	543.836	1075.56	1.79536e+10	1075.56			1075.56	1.79536e+10	1.79536e+10	1.79536e+10	1.79536e+10	1.79536e+10	1.79536e+10
7296.86	-27601.3	43.5	52.5	1004.25	2077.64	3.71711e+10	2077.64			2077.64	3.71711e+10	3.71711e+10	3.71711e+10	3.71711e+10	3.71711e+10	3.71711e+10
7296.86	-27599.8	43.5	54	781.01	1483.26	2.57722e+10	1483.26			1483.26	2.57722e+10	2.57722e+10	2.57722e+10	2.57722e+10	2.57722e+10	2.57722e+10
7296.86	-27598.3	43.5	55.5	135.603	140.919	2.95161e+07	140.919			140.919	2.95161e+07	2.95161e+07	2.95161e+07
7296.86	-27596.8	43.5	57	119.934	126.465	-2.47658e+08	126.465
7296.86	-27595.3	43.5	58.5	120.761	111.41	-5.36384e+08	111.41
7296.86	-27593.8	43.5	60	125.183	120.443	-3.63151e+08	120.443
7296.86	-27592.3	43.5	61.5	122.26	136.101	-6.28801e+07	136.101
7296.86	-27590.8	43.5	63	131.556	144.532	9.88076e+07	144.532			144.532	9.88076e+07	9.88076e+07	9.88076e+07
7296.86	-27589.3	43.5	64.5	135.752	146.338	1.33457e+08	146.338			146.338	1.33457e+08	1.33457e+08	1.33457e+08	1.33457e+08
7296.86	-27587.8	45	0	132.605	135.499	-7.4425e+07	135.499
7296.86	-27586.3	45	1.5	131.629	127.067	-2.36113e+08	127.067
7296.86	-27584.8	45	3	168.886	188.494	9.41888e+08	188.494			188.494	9.41888e+08	9.41888e+08	9.41888e+08	9.41888e+08
7296.86	-27583.3	45	4.5	185.152	237.875	1.8889e+09	237.875			237.875	1.8889e+09	1.8889e+09	1.8889e+09	1.8889e+09	1.8889e+09
7296.86	-27581.8	45	6	790.078	1432.67	2.48021e+10	1432.67			1432.67	2.48021e+10	2.48021e+10	2.48021e+10	2.48021e+10	2.48021e+10	2.48021e+10
7296.86	-27580.3	45	7.5	885.286	1666.93	2.92947e+10	1666.93			1666.93	2.92947e+10	2.92947e+10	2.92947e+10	2.92947e+10	2.92947e+10	2.92947e+10
7296.86	-27578.8	45	9	844.802	1412.2	2.44094e+10	1412.2			1412.2	2.44094e+10	2.44094e+10	2.44094e+10	2.44094e+10	2.44094e+10	2.44094e+10
7296.86	-27577.3	45	10.5	719.839	1174.92	1.98591e+10	1174.92			1174.92	1.98591e+10	1.98591e+10	1.98591e+10	1.98591e+10	1.98591e+10	1.98591e+10
7296.86	-27575.8	45	12	678.54	1180.34	1.99631e+10	1180.34			1180.34	1.99631e+10	1.99631e+10	1.99631e+10	1.99631e+10	1.99631e+10	1.99631e+10
7296.86	-27574.3	45	13.5	506.804	873.814	1.40846e+10	873.814			873.814	1.40846e+10	1.40846e+10	1.40846e+10	1.40846e+10	1.40846e+10	1.40846e+10
7296.86	-27572.8	45	15	729.211	1199.61	2.03326e+10	1199.61			1199.61	2.03326e+10	2.03326e+10	2.03326e+10	2.03326e+10	2.03326e+10	2.03326e+10
7296.86	-27571.3	45	16.5	867.365	1453.75	2.52063e+10	1453.75			1453.75	2.52063e+10	2.52063e+10	2.52063e+10	2.52063e+10	2.52063e+10	2.52063e+10
7296.86	-27569.8	45	18	768.57	1288.14	2.20304e+10	1288.14			1288.14	2.20304e+10	2.20304e+10	2.20304e+10	2.20304e+10	2.20304e+10	2.20304e+10
7296.86	-27568.3	45	19.5	696.607	1140.6	1.92008e+10	1140.6			1140.6	1.92008e+10	1.92008e+10	1.92008e+10	1.92008e+10	1.92008e+10	1.92008e+10
7298.36	-27635.8	45	21	970.586	1579.61	2.76201e+10	1579.61			1579.61	2.76201e+10	2.76201e+10	2.76201e+10	2.76201e+10	2.76201e+10	2.76201e+10
7298.36	-27634.3	45	22.5	1185.72	2040.91	3.64666e+10	2040.91			2040.91	3.64666e+10	3.64666e+10	3.64666e+10	3.64666e+10	3.64666e+10	3.64666e+10
7298.36	-27632.8	45	24	1294.19	2287.82	4.12017e+10	2287.82			2287.82	4.12017e+10	4.12017e+10	4.12017e+10	4.12017e+10	4.12017e+10	4.12017e+10
7298.36	-27631.3	45	25.5	664.074	977.394	1.6071e+10	977.394			977.394	1.6071e+10	1.6071e+10	1.6071e+10	1.6071e+10	1.6071e+10	1.6071e+10
7298.36	-27629.8	45	27	1198.54	1742.81	3.07499e+10	1742.81			1742.81	3.07499e+10	3.07499e+10	3.07499e+10	3.07499e+10	3.07499e+10	3.07499e+10
7298.36	-27628.3	45	28.5	1717.87	2440.78	4.41351e+10	2440.78			2440.78	4.41351e+10	4.41351e+10	4.41351e+10	4.41351e+10	4.41351e+10	4.41351e+10
7298.36	-27626.8	45	30	1734.81	2591.33	4.70224e+10	2591.33			2591.33	4.70224e+10	4.70224e+10	4.70224e+10	4.70224e+10	4.70224e+10	4.70224e+10
7298.36	-27625.3	45	31.5	1193.22	2018.63	3.60393e+10	2018.63			2018.63	3.60393e+10	3.60393e+10	3.60393e+10	3.60393e+10	3.60393e+10	3.60393e+10
7298.36	-27623.8	45	33	608.077	1008.11	1.66601e+10	1008.11			1008.11	1.66601e+10	1.66601e+10	1.66601e+10	1.66601e+10	1.66601e+10	1.66601e+10
7298.36	-27622.3	45	34.5	1240.52	2592.54	4.70455e+10	2592.54			2592.54	4.70455e+10	4.70455e+10	4.70455e+10	4.70455e+10	4.70455e+10	4.70455e+10
7298.36	-27620.8	45	36	937.302	1557.33	2.71927e+10	1557.33			1557.33	2.71927e+10	2.71927e+10	2.71927e+10	2.71927e+10	2.71927e+10	2.71927e+10
7298.36	-27619.3	45	37.5	536.491	911.754	1.48122e+10	911.754			911.754	1.48122e+10	1.48122e+10	1.48122e+10	1.48122e+10	1.48122e+10	1.48122e+10
7298.36	-27617.8	45	39	481.322	835.275	1.33455e+10	835.275			835.275	1.33455e+10	1.33455e+10	1.33455e+10	1.33455e+10	1.33455e+10	1.33455e+10
7298.36	-27616.3	45	40.5	512.579	924.401	1.50548e+10	924.401			924.401	1.50548e+10	1.50548e+10	1.50548e+10	1.50548e+10	1.50548e+10	1.50548e+10
7298.36	-27614.8	45	42	560.628	1011.72	1.67294e+10	1011.72			1011.72	1.67294e+10	1.67294e+10	1.67294e+10	1.67294e+10	1.67294e+10	1.67294e+10
7298.36	-27613.3	45	43.5	438.366	690.138	1.05622e+10	690.138			690.138	1.05622e+10	1.05622e+10	1.05622e+10	1.05622e+10	1.05622e+10	1.05622e+10
7298.36	-27611.8	45	45	426.15	675.084	1.02735e+10	675.084			675.084	1.02735e+10	1.02735e+10	1.02735e+10	1.02735e+10	1.02735e+10	1.02735e+10
7298.36	-27610.3	45	46.5	371.953	611.248	9.04926e+09	611.248			611.248	9.04926e+09	9.04926e+09	9.04926e+09	9.04926e+09	9.04926e+09
7298.36	-27608.8	45	48	218.36	365.545	4.33729e+09	365.545			365.545	4.33729e+09	4.33729e+09	4.33729e+09	4.33729e+09	4.33729e+09
7298.36	-27607.3	45	49.5	251.94	452.262	6.00031e+09	452.262			452.262	6.00031e+09	6.00031e+09	6.00031e+09	6.00031e+09	6.00031e+09
7298.36	-27605.8	45	51	545.861	1292.96	2.21228e+10	1292.96			1292.96	2.21228e+10	2.21228e+10	2.21228e+10	2.21228e+10	2.21228e+10	2.21228e+10
7298.36	-27604.3	45	52.5	836.108	1613.94	2.82784e+10	1613.94			1613.94	2.82784e+10	2.82784e+10	2.82784e+10	2.82784e+10	2.82784e+10	2.82784e+10
7298.36	-27602.8	45	54	340.619	543.803	7.75583e+09	543.803			543.803	7.75583e+09	7.75583e+09	7.75583e+09	7.75583e+09	7.75583e+09
7298.36	-27601.3	45	55.5	129.081	154.77	2.95145e+08	154.77			154.77	2.95145e+08	2.95145e+08	2.95145e+08	2.95145e+08
7298.36	-27599.8	45	57	119.787	130.079	-1.78366e+08	130.079
7298.36	-27598.3	45	58.5	119.563	124.659	-2.82307e+08	124.659
7298.36	-27596.8	45	60	132.454	129.476	-1.89918e+08	129.476
7298.36	-27595.3	45	61.5	113.49	124.659	-2.82307e+08	124.659
7298.36	-27593.8	45	63	121.435	134.896	-8.59773e+07	134.896
7298.36	-27592.3	45	64.5	125.334	125.261	-2.70762e+08	125.261
7298.36	-27590.8	46.5	0	117.163	121.648	-3.40054e+08	121.648
7298.36	-27589.3	46.5	1.5	129.231	124.056	-2.93859e+08	124.056
7298.36	-27587.8	46.5	3	152.994	187.289	9.18791e+08	187.289			187.289	9.18791e+08	9.18791e+08	9.18791e+08	9.18791e+08
7298.36	-27586.3	46.5	4.5	701.779	1248.39	2.12681e+10	1248.39			1248.39	2.12681e+10	2.12681e+10	2.12681e+10	2.12681e+10	2.12681e+10	2.12681e+10
7298.36	-27584.8	46.5	6	781.911	1384.49	2.38782e+10	1384.49			1384.49	2.38782e+10	2.38782e+10	2.38782e+10	2.38782e+10	2.38782e+10	2.38782e+10
7298.36	-27583.3	46.5	7.5	465.955	780.473	1.22946e+10	780.473			780.473	1.22946e+10	1.22946e+10	1.22946e+10	1.22946e+10	1.22946e+10	1.22946e+10
7298.36	-27581.8	46.5	9	732.959	1173.12	1.98245e+10	1173.12			1173.12	1.98245e+10	1.98245e+10	1.98245e+10	1.98245e+10	1.98245e+10	1.98245e+10
7298.36	-27580.3	46.5	10.5	763.399	1288.14	2.20304e+10	1288.14			1288.14	2.20304e+10	2.20304e+10	2.20304e+10	2.20304e+10	2.20304e+10	2.20304e+10
7298.36	-27578.8	46.5	12	1731.66	3105.63	5.68853e+10	3105.63			3105.63	5.68853e+10	5.68853e+10	5.68853e+10	5.68853e+10	5.68853e+10	5.68853e+10
7298.36	-27577.3	46.5	13.5	1312.11	2376.34	4.28994e+10	2376.34			2376.34	4.28994e+10	4.28994e+10	4.28994e+10	4.28994e+10	4.28994e+10	4.28994e+10
7298.36	-27575.8	46.5	15	633.413	1054.48	1.75494e+10	1054.48			1054.48	1.75494e+10	1.75494e+10	1.75494e+10	1.75494e+10	1.75494e+10	1.75494e+10
7298.36	-27574.3	46.5	16.5	464.605	726.876	1.12667e+10	726.876			726.876	1.12667e+10	1.12667e+10	1.12667e+10	1.12667e+10	1.12667e+10	1.12667e+10
7298.36	-27572.8	46.5	18	511.455	901.518	1.46159e+10	901.518			901.518	1.46159e+10	1.46159e+10	1.46159e+10	1.46159e+10	1.46159e+10	1.46159e+10
7298.36	-27571.3	46.5	19.5	765.42	1191.78	2.01825e+10	1191.78			1191.78	2.01825e+10	2.01825e+10	2.01825e+10	2.01825e+10	2.01825e+10	2.01825e+10
7298.36	-27569.8	46.5	21	414.827	641.962	9.63829e+09	641.962			641.962	9.63829e+09	9.63829e+09	9.63829e+09	9.63829e+09	9.63829e+09
7298.36	-27568.3	46.5	22.5	883.108	1467.6	2.5472e+10	1467.6			1467.6	2.5472e+10	2.5472e+10	2.5472e+10	2.5472e+10	2.5472e+10	2.5472e+10
7299.86	-27635.8	46.5	24	1186.1	1977.67	3.52539e+10	1977.67			1977.67	3.52539e+10	3.52539e+10	3.52539e+10	3.52539e+10	3.52539e+10	3.52539e+10
7299.86	-27634.3	46.5	25.5	753.805	1097.24	1.83694e+10	1097.24			1097.24	1.83694e+10	1.83694e+10	1.83694e+10	1.83694e+10	1.83694e+10	1.83694e+10
7299.86	-27632.8	46.5	27	947.725	1550.71	2.70657e+10	1550.71			1550.71	2.70657e+10	2.70657e+10	2.70657e+10	2.70657e+10	2.70657e+10	2.70657e+10
7299.86	-27631.3	46.5	28.5	1670.27	2628.07	4.77269e+10	2628.07			2628.07	4.77269e+10	4.77269e+10	4.77269e+10	4.77269e+10	4.77269e+10	4.77269e+10
7299.86	-27629.8	46.5	30	862.568	1208.65	2.05059e+10	1208.65			1208.65	2.05059e+10	2.05059e+10	2.05059e+10	2.05059e+10	2.05059e+10	2.05059e+10
7299.86	-27628.3	46.5	31.5	564.9	878.632	1.4177e+10	878.632			878.632	1.4177e+10	1.4177e+10	1.4177e+10	1.4177e+10	1.4177e+10	1.4177e+10
7299.86	-27626.8	46.5	33	821.489	1553.11	2.71119e+10	1553.11			1553.11	2.71119e+10	2.71119e+10	2.71119e+10	2.71119e+10	2.71119e+10	2.71119e+10
7299.86	-27625.3	46.5	34.5	1551.31	2575.07	4.67106e+10	2575.07			2575.07	4.67106e+10	4.67106e+10	4.67106e+10	4.67106e+10	4.67106e+10	4.67106e+10
7299.86	-27623.8	46.5	36	839.327	1454.95	2.52294e+10	1454.95			1454.95	2.52294e+10	2.52294e+10	2.52294e+10	2.52294e+10	2.52294e+10	2.52294e+10
7299.86	-27622.3	46.5	37.5	643.231	1074.35	1.79305e+10	1074.35			1074.35	1.79305e+10	1.79305e+10	1.79305e+10	1.79305e+10	1.79305e+10	1.79305e+10
7299.86	-27620.8	46.5	39	569.55	909.347	1.47661e+10	909.347			909.347	1.47661e+10	1.47661e+10	1.47661e+10	1.47661e+10	1.47661e+10	1.47661e+10
7299.86	-27619.3	46.5	40.5	1101.39	1921.67	3.41799e+10	1921.67			1921.67	3.41799e+10	3.41799e+10	3.41799e+10	3.41799e+10	3.41799e+10	3.41799e+10
7299.86	-27617.8	46.5	42	982.131	1752.45	3.09347e+10	1752.45			1752.45	3.09347e+10	3.09347e+10	3.09347e+10	3.09347e+10	3.09347e+10	3.09347e+10
7299.86	-27616.3	46.5	43.5	470.376	841.295	1.3461e+10	841.295			841.295	1.3461e+10	1.3461e+10	1.3461e+10	1.3461e+10	1.3461e+10	1.3461e+10
7299.86	-27614.8	46.5	45	339.871	569.695	8.25238e+09	569.695			569.695	8.25238e+09	8.25238e+09	8.25238e+09	8.25238e+09	8.25238e+09
7299.86	-27613.3	46.5	46.5	303.739	531.755	7.52479e+09	531.755			531.755	7.52479e+09	7.52479e+09	7.52479e+09	7.52479e+09	7.52479e+09
7299.86	-27611.8	46.5	48	258.39	428.777	5.54993e+09	428.777			428.777	5.54993e+09	5.54993e+09	5.54993e+09	5.54993e+09	5.54993e+09
7299.86	-27610.3	46.5	49.5	321.957	579.332	8.43719e+09	579.332			579.332	8.43719e+09	8.43719e+09	8.43719e+09	8.43719e+09	8.43719e+09
7299.86	-27608.8	46.5	51	554.26	1180.34	1.99631e+10	1180.34			1180.34	1.99631e+10	1.99631e+10	1.99631e+10	1.99631e+10	1.99631e+10	1.99631e+10
7299.86	-27607.3	46.5	52.5	1517.27	3120.68	5.7174e+10	3120.68			3120.68	5.7174e+10	5.7174e+10	5.7174e+10	5.7174e+10	5.7174e+10	5.7174e+10
7299.86	-27605.8	46.5	54	698.402	1353.18	2.32776e+10	1353.18			1353.18	2.32776e+10	2.32776e+10	2.32776e+10	2.32776e+10	2.32776e+10	2.32776e+10
7299.86	-27604.3	46.5	55.5	149.171	174.643	6.7626e+08	174.643			174.643	6.7626e+08	6.7626e+08	6.7626e+08	6.7626e+08
7299.86	-27602.8	46.5	57	126.533	147.543	1.56554e+08	147.543			147.543	1.56554e+08	1.56554e+08	1.56554e+08	1.56554e+08
7299.86	-27601.3	46.5	58.5	129.53	134.294	-9.75222e+07	134.294
7299.86	-27599.8	46.5	60	130.132	135.499	-7.4425e+07	135.499
7299.86	-27598.3	46.5	61.5	125.935	125.261	-2.70762e+08	125.261
7299.86	-27596.8	46.5	63	142.125	134.294	-9.75222e+07	134.294
7299.86	-27595.3	46.5	64.5	135.077	143.327	7.57104e+07	143.327			143.327	7.57104e+07	7.57104e+07	7.57104e+07
7299.86	-27593.8	48	0	120.087	123.454	-3.05404e+08	123.454
7299.86	-27592.3	48	1.5	136.054	132.487	-1.32172e+08	132.487
7299.86	-27590.8	48	3	134.105	144.532	9.88076e+07	144.532			144.532	9.88076e+07	9.88076e+07	9.88076e+07
7299.86	-27589.3	48	4.5	361.307	577.523	8.40251e+09	577.523			577.523	8.40251e+09	8.40251e+09	8.40251e+09	8.40251e+09	8.40251e+09
7299.86	-27587.8	48	6	939.782	1665.12	2.926e+10	1665.12			1665.12	2.926e+10	2.926e+10	2.926e+10	2.926e+10	2.926e+10	2.926e+10
7299.86	-27586.3	48	7.5	756.124	1330.9	2.28504e+10	1330.9			1330.9	2.28504e+10	2.28504e+10	2.28504e+10	2.28504e+10	2.28504e+10	2.28504e+10
7299.86	-27584.8	48	9	1051.92	1990.92	3.5508e+10	1990.92			1990.92	3.5508e+10	3.5508e+10	3.5508e+10	3.5508e+10	3.5508e+10	3.5508e+10
7299.86	-27583.3	48	10.5	725.242	1175.53	1.98707e+10	1175.53			1175.53	1.98707e+10	1.98707e+10	1.98707e+10	1.98707e+10	1.98707e+10	1.98707e+10
7299.86	-27581.8	48	12	1210.91	2108.96	3.77717e+10	2108.96			2108.96	3.77717e+10	3.77717e+10	3.77717e+10	3.77717e+10	3.77717e+10	3.77717e+10
7299.86	-27580.3	48	13.5	1413.15	2453.43	4.43777e+10	2453.43			2453.43	4.43777e+10	4.43777e+10	4.43777e+10	4.43777e+10	4.43777e+10	4.43777e+10
7299.86	-27578.8	48	15	886.252	1486.87	2.58415e+10	1486.87			1486.87	2.58415e+10	2.58415e+10	2.58415e+10	2.58415e+10	2.58415e+10	2.58415e+10
7299.86	-27577.3	48	16.5	929.287	1683.19	2.96065e+10	1683.19			1683.19	2.96065e+10	2.96065e+10	2.96065e+10	2.96065e+10	2.96065e+10	2.96065e+10
7299.86	-27575.8	48	18	447.21	689.539	1.05507e+10	689.539			689.539	1.05507e+10	1.05507e+10	1.05507e+10	1.05507e+10	1.05507e+10	1.05507e+10
7299.86	-27574.3	48	19.5	962.265	1559.14	2.72274e+10	1559.14			1559.14	2.72274e+10	2.72274e+10	2.72274e+10	2.72274e+10	2.72274e+10	2.72274e+10
7299.86	-27572.8	48	21	498.035	800.345	1.26757e+10	800.345			800.345	1.26757e+10	1.26757e+10	1.26757e+10	1.26757e+10	1.26757e+10	1.26757e+10
7299.86	-27571.3	48	22.5	546.538	891.279	1.44196e+10	891.279			891.279	1.44196e+10	1.44196e+10	1.44196e+10	1.44196e+10	1.44196e+10	1.44196e+10
7299.86	-27569.8	48	24	1239.47	2002.37	3.57275e+10	2002.37			2002.37	3.57275e+10	3.57275e+10	3.57275e+10	3.57275e+10	3.57275e+10	3.57275e+10
7299.86	-27568.3	48	25.5	896.749	1479.04	2.56914e+10	1479.04			1479.04	2.56914e+10	2.56914e+10	2.56914e+10	2.56914e+10	2.56914e+10	2.56914e+10
7301.36	-27635.8	48	27	1971.38	3257.38	5.97956e+10	3257.38			3257.38	5.97956e+10	5.97956e+10	5.97956e+10	5.97956e+10	5.97956e+10	5.97956e+10
7301.36	-27634.3	48	28.5	1149.06	1853.02	3.28633e+10	1853.02			1853.02	3.28633e+10	3.28633e+10	3.28633e+10	3.28633e+10	3.28633e+10	3.28633e+10
7301.36	-27632.8	48	30	933.328	1467	2.54604e+10	1467			1467	2.54604e+10	2.54604e+10	2.54604e+10	2.54604e+10	2.54604e+10	2.54604e+10
7301.36	-27631.3	48	31.5	711.448	1215.27	2.06329e+10	1215.27			1215.27	2.06329e+10	2.06329e+10	2.06329e+10	2.06329e+10	2.06329e+10	2.06329e+10
7301.36	-27629.8	48	33	580.494	1073.15	1.79074e+10	1073.15			1073.15	1.79074e+10	1.79074e+10	1.79074e+10	1.79074e+10	1.79074e+10	1.79074e+10
7301.36	-27628.3	48	34.5	595.787	906.337	1.47083e+10	906.337			906.337	1.47083e+10	1.47083e+10	1.47083e+10	1.47083e+10	1.47083e+10	1.47083e+10
7301.36	-27626.8	48	36	337.77	545.607	7.79044e+09	545.607			545.607	7.79044e+09	7.79044e+09	7.79044e+09	7.79044e+09	7.79044e+09
7301.36	-27625.3	48	37.5	614.076	1088.81	1.82077e+10	1088.81			1088.81	1.82077e+10	1.82077e+10	1.82077e+10	1.82077e+10	1.82077e+10	1.82077e+10
7301.36	-27623.8	48	39	986.701	1638.03	2.87403e+10	1638.03			1638.03	2.87403e+10	2.87403e+10	2.87403e+10	2.87403e+10	2.87403e+10	2.87403e+10
7301.36	-27622.3	48	40.5	611.002	1005.1	1.66023e+10	1005.1			1005.1	1.66023e+10	1.66023e+10	1.66023e+10	1.66023e+10	1.66023e+10	1.66023e+10
7301.36	-27620.8	48	42	887.082	1432.67	2.48021e+10	1432.67			1432.67	2.48021e+10	2.48021e+10	2.48021e+10	2.48021e+10	2.48021e+10	2.48021e+10
7301.36	-27619.3	48	43.5	1017.51	1701.86	2.99646e+10	1701.86			1701.86	2.99646e+10	2.99646e+10	2.99646e+10	2.99646e+10	2.99646e+10	2.99646e+10
7301.36	-27617.8	48	45	696.536	1359.2	2.33932e+10	1359.2			1359.2	2.33932e+10	2.33932e+10	2.33932e+10	2.33932e+10	2.33932e+10	2.33932e+10
7301.36	-27616.3	48	46.5	882.654	1457.96	2.52872e+10	1457.96			1457.96	2.52872e+10	2.52872e+10	2.52872e+10	2.52872e+10	2.52872e+10	2.52872e+10
7301.36	-27614.8	48	48	571.197	914.165	1.48585e+10	914.165			914.165	1.48585e+10	1.48585e+10	1.48585e+10	1.48585e+10	1.48585e+10	1.48585e+10
7301.36	-27613.3	48	49.5	441.665	857.554	1.37728e+10	857.554			857.554	1.37728e+10	1.37728e+10	1.37728e+10	1.37728e+10	1.37728e+10	1.37728e+10
7301.36	-27611.8	48	51	1372.66	2335.39	4.21141e+10	2335.39			2335.39	4.21141e+10	4.21141e+10	4.21141e+10	4.21141e+10	4.21141e+10	4.21141e+10
7301.36	-27610.3	48	52.5	1393.82	2867.15	5.23118e+10	2867.15			2867.15	5.23118e+10	5.23118e+10	5.23118e+10	5.23118e+10	5.23118e+10	5.23118e+10
7301.36	-27608.8	48	54	654.405	1242.37	2.11526e+10	1242.37			1242.37	2.11526e+10	2.11526e+10	2.11526e+10	2.11526e+10	2.11526e+10	2.11526e+10
7301.36	-27607.3	48	55.5	134.778	149.35	1.91204e+08	149.35			149.35	1.91204e+08	1.91204e+08	1.91204e+08	1.91204e+08
7301.36	-27605.8	48	57	124.734	125.863	-2.5921e+08	125.863
7301.36	-27604.3	48	58.5	127.058	126.465	-2.47658e+08	126.465
7301.36	-27602.8	48	60	119.562	124.659	-2.82307e+08	124.659
7301.36	-27601.3	48	61.5	133.579	137.907	-2.82306e+07	137.907
7301.36	-27599.8	48	63	136.576	137.305	-3.97755e+07	137.305
7301.36	-27598.3	48	64.5	129.383	134.294	-9.75222e+07	134.294
7301.36	-27596.8	49.5	0	136.428	145.736	1.21905e+08	145.736			145.736	1.21905e+08	1.21905e+08	1.21905e+08	1.21905e+08
7301.36	-27595.3	49.5	1.5	126.308	125.863	-2.5921e+08	125.863
7301.36	-27593.8	49.5	3	134.929	139.112	-5.13342e+06	139.112
7301.36	-27592.3	49.5	4.5	228.18	314.959	3.36717e+09	314.959			314.959	3.36717e+09	3.36717e+09	3.36717e+09	3.36717e+09	3.36717e+09
7301.36	-27590.8	49.5	6	958.817	1631.4	2.86133e+10	1631.4			1631.4	2.86133e+10	2.86133e+10	2.86133e+10	2.86133e+10	2.86133e+10	2.86133e+10
7301.36	-27589.3	49.5	7.5	771.345	1286.33	2.19957e+10	1286.33			1286.33	2.19957e+10	2.19957e+10	2.19957e+10	2.19957e+10	2.19957e+10	2.19957e+10
7301.36	-27587.8	49.5	9	488.89	750.964	1.17287e+10	750.964			750.964	1.17287e+10	1.17287e+10	1.17287e+10	1.17287e+10	1.17287e+10	1.17287e+10
7301.36	-27586.3	49.5	10.5	241.375	373.374	4.48743e+09	373.374			373.374	4.48743e+09	4.48743e+09	4.48743e+09	4.48743e+09	4.48743e+09
7301.36	-27584.8	49.5	12	507.706	737.714	1.14746e+10	737.714			737.714	1.14746e+10	1.14746e+10	1.14746e+10	1.14746e+10	1.14746e+10	1.14746e+10
7301.36	-27583.3	49.5	13.5	897.128	1382.08	2.3832e+10	1382.08			1382.08	2.3832e+10	2.3832e+10	2.3832e+10	2.3832e+10	2.3832e+10	2.3832e+10
7301.36	-27581.8	49.5	15	875.386	1378.47	2.37627e+10	1378.47			1378.47	2.37627e+10	2.37627e+10	2.37627e+10	2.37627e+10	2.37627e+10	2.37627e+10
7301.36	-27580.3	49.5	16.5	631.243	1063.51	1.77226e+10	1063.51			1063.51	1.77226e+10	1.77226e+10	1.77226e+10	1.77226e+10	1.77226e+10	1.77226e+10
7301.36	-27578.8	49.5	18	790.458	1333.31	2.28965e+10	1333.31			1333.31	2.28965e+10	2.28965e+10	2.28965e+10	2.28965e+10	2.28965e+10	2.28965e+10
7301.36	-27577.3	49.5	19.5	1444.48	2387.18	4.31073e+10	2387.18			2387.18	4.31073e+10	4.31073e+10	4.31073e+10	4.31073e+10	4.31073e+10	4.31073e+10
7301.36	-27575.8	49.5	21	679.818	1227.92	2.08754e+10	1227.92			1227.92	2.08754e+10	2.08754e+10	2.08754e+10	2.08754e+10	2.08754e+10	2.08754e+10
7301.36	-27574.3	49.5	22.5	794.355	1357.39	2.33585e+10	1357.39			1357.39	2.33585e+10	2.33585e+10	2.33585e+10	2.33585e+10	2.33585e+10	2.33585e+10
7301.36	-27572.8	49.5	24	816.32	1420.02	2.45596e+10	1420.02			1420.02	2.45596e+10	2.45596e+10	2.45596e+10	2.45596e+10	2.45596e+10	2.45596e+10
7301.36	-27571.3	49.5	25.5	1608.2	2920.14	5.33281e+10	2920.14			2920.14	5.33281e+10	5.33281e+10	5.33281e+10	5.33281e+10	5.33281e+10	5.33281e+10
7301.36	-27569.8	49.5	27	1514.27	2550.99	4.62486e+10	2550.99			2550.99	4.62486e+10	4.62486e+10	4.62486e+10	4.62486e+10	4.62486e+10	4.62486e+10
7301.36	-27568.3	49.5	28.5	1258.59	2239.64	4.02778e+10	2239.64			2239.64	4.02778e+10	4.02778e+10	4.02778e+10	4.02778e+10	4.02778e+10	4.02778e+10
7302.86	-27635.8	49.5	30	1392.01	2305.28	4.15366e+10	2305.28			2305.28	4.15366e+10	4.15366e+10	4.15366e+10	4.15366e+10	4.15366e+10	4.15366e+10
7302.86	-27634.3	49.5	31.5	949.074	1759.07	3.10617e+10	1759.07			1759.07	3.10617e+10	3.10617e+10	3.10617e+10	3.10617e+10	3.10617e+10	3.10617e+10
7302.86	-27632.8	49.5	33	630.717	908.141	1.47429e+10	908.141			908.141	1.47429e+10	1.47429e+10	1.47429e+10	1.47429e+10	1.47429e+10	1.47429e+10
7302.86	-27631.3	49.5	34.5	298.494	481.172	6.55474e+09	481.172			481.172	6.55474e+09	6.55474e+09	6.55474e+09	6.55474e+09	6.55474e+09
7302.86	-27629.8	49.5	36	373.377	764.213	1.19828e+10	764.213			764.213	1.19828e+10	1.19828e+10	1.19828e+10	1.19828e+10	1.19828e+10	1.19828e+10
7302.86	-27628.3	49.5	37.5	349.39	591.376	8.66816e+09	591.376			591.376	8.66816e+09	8.66816e+09	8.66816e+09	8.66816e+09	8.66816e+09
7302.86	-27626.8	49.5	39	680.941	1129.15	1.89814e+10	1129.15			1129.15	1.89814e+10	1.89814e+10	1.89814e+10	1.89814e+10	1.89814e+10	1.89814e+10
7302.86	-27625.3	49.5	40.5	888.504	1545.29	2.69618e+10	1545.29			1545.29	2.69618e+10	2.69618e+10	2.69618e+10	2.69618e+10	2.69618e+10	2.69618e+10
7302.86	-27623.8	49.5	42	992.324	1592.86	2.78742e+10	1592.86			1592.86	2.78742e+10	2.78742e+10	2.78742e+10	2.78742e+10	2.78742e+10	2.78742e+10
7302.86	-27622.3	49.5	43.5	1070.28	1694.04	2.98144e+10	1694.04			1694.04	2.98144e+10	2.98144e+10	2.98144e+10	2.98144e+10	2.98144e+10	2.98144e+10
7302.86	-27620.8	49.5	45	1015.64	1804.84	3.19394e+10	1804.84			1804.84	3.19394e+10	3.19394e+10	3.19394e+10	3.19394e+10	3.19394e+10	3.19394e+10
7302.86	-27619.3	49.5	46.5	1024.11	1732.57	3.05535e+10	1732.57			1732.57	3.05535e+10	3.05535e+10	3.05535e+10	3.05535e+10	3.05535e+10	3.05535e+10
7302.86	-27617.8	49.5	48	1210.83	2267.34	4.0809e+10	2267.34			2267.34	4.0809e+10	4.0809e+10	4.0809e+10	4.0809e+10	4.0809e+10	4.0809e+10
7302.86	-27616.3	49.5	49.5	1588.86	2557.61	4.63756e+10	2557.61			2557.61	4.63756e+10	4.63756e+10	4.63756e+10	4.63756e+10	4.63756e+10	4.63756e+10
7302.86	-27614.8	49.5	51	880.563	1786.77	3.15929e+10	1786.77			1786.77	3.15929e+10	3.15929e+10	3.15929e+10	3.15929e+10	3.15929e+10	3.15929e+10
7302.86	-27613.3	49.5	52.5	1187.82	2296.25	4.13634e+10	2296.25			2296.25	4.13634e+10	4.13634e+10	4.13634e+10	4.13634e+10	4.13634e+10	4.13634e+10
7302.86	-27611.8	49.5	54	508.307	845.511	1.35418e+10	845.511			845.511	1.35418e+10	1.35418e+10	1.35418e+10	1.35418e+10	1.35418e+10	1.35418e+10
7302.86	-27610.3	49.5	55.5	129.155	142.725	6.41656e+07	142.725			142.725	6.41656e+07	6.41656e+07	6.41656e+07
7302.86	-27608.8	49.5	57	119.561	115.626	-4.5554e+08	115.626
7302.86	-27607.3	49.5	58.5	127.806	127.067	-2.36113e+08	127.067
7302.86	-27605.8	49.5	60	125.335	135.499	-7.4425e+07	135.499
7302.86	-27604.3	49.5	61.5	123.609	120.443	-3.63151e+08	120.443
7302.86	-27602.8	49.5	63	129.832	140.316	1.79638e+07	140.316			140.316	1.79638e+07	1.79638e+07	1.79638e+07
7302.86	-27601.3	49.5	64.5	129.081	143.93	8.72628e+07	143.93			143.93	8.72628e+07	8.72628e+07	8.72628e+07
7302.86	-27599.8	51	0	125.333	125.863	-2.5921e+08	125.863
7302.86	-27598.3	51	1.5	129.083	134.294	-9.75222e+07	134.294
7302.86	-27596.8	51	3	124.059	129.476	-1.89918e+08	129.476
7302.86	-27595.3	51	4.5	134.179	130.681	-1.66821e+08	130.681
7302.86	-27593.8	51	6	144.448	148.747	1.79652e+08	148.747			148.747	1.79652e+08	1.79652e+08	1.79652e+08	1.79652e+08
7302.86	-27592.3	51	7.5	158.018	179.46	7.68648e+08	179.46			179.46	7.68648e+08	7.68648e+08	7.68648e+08	7.68648e+08
7302.86	-27590.8	51	9	180.956	222.82	1.60018e+09	222.82			222.82	1.60018e+09	1.60018e+09	1.60018e+09	1.60018e+09	1.60018e+09
7302.86	-27589.3	51	10.5	241.148	365.545	4.33729e+09	365.545			365.545	4.33729e+09	4.33729e+09	4.33729e+09	4.33729e+09	4.33729e+09
7302.86	-27587.8	51	12	709.724	1076.16	1.79651e+10	1076.16			1076.16	1.79651e+10	1.79651e+10	1.79651e+10	1.79651e+10	1.79651e+10	1.79651e+10
7302.86	-27586.3	51	13.5	1366.53	2337.8	4.21603e+10	2337.8			2337.8	4.21603e+10	4.21603e+10	4.21603e+10	4.21603e+10	4.21603e+10	4.21603e+10
7302.86	-27584.8	51	15	1359.26	2332.98	4.20679e+10	2332.98			2332.98	4.20679e+10	4.20679e+10	4.20679e+10	4.20679e+10	4.20679e+10	4.20679e+10
7302.86	-27583.3	51	16.5	1224.26	2154.73	3.86494e+10	2154.73			2154.73	3.86494e+10	3.86494e+10	3.86494e+10	3.86494e+10	3.86494e+10	3.86494e+10
7302.86	-27581.8	51	18	1370.87	2285.41	4.11555e+10	2285.41			2285.41	4.11555e+10	4.11555e+10	4.11555e+10	4.11555e+10	4.11555e+10	4.11555e+10
7302.86	-27580.3	51	19.5	1974.83	3571.74	6.58242e+10	3571.74			3571.74	6.58242e+10	6.58242e+10	6.58242e+10	6.58242e+10	6.58242e+10	6.58242e+10
7302.86	-27578.8	51	21	1995.89	3747.59	6.91965e+10	3747.59			3747.59	6.91965e+10	6.91965e+10	6.91965e+10	6.91965e+10	6.91965e+10	6.91965e+10
7302.86	-27577.3	51	22.5	1949.72	3409.75	6.27175e+10	3409.75			3409.75	6.27175e+10	6.27175e+10	6.27175e+10	6.27175e+10	6.27175e+10	6.27175e+10
7302.86	-27575.8	51	24	1711.64	2837.64	5.17459e+10	2837.64			2837.64	5.17459e+10	5.17459e+10	5.17459e+10	5.17459e+10	5.17459e+10	5.17459e+10
7302.86	-27574.3	51	25.5	2027.16	3671.71	6.77413e+10	3671.71			3671.71	6.77413e+10	6.77413e+10	6.77413e+10	6.77413e+10	6.77413e+10	6.77413e+10
7302.86	-27572.8	51	27	1935.85	3331.46	6.12162e+10	3331.46			3331.46	6.12162e+10	6.12162e+10	6.12162e+10	6.12162e+10	6.12162e+10	6.12162e+10
7302.86	-27571.3	51	28.5	2352.48	4128.17	7.64951e+10	4128.17			4128.17	7.64951e+10	7.64951e+10	7.64951e+10	7.64951e+10	7.64951e+10	7.64951e+10
7302.86	-27569.8	51	30	3353.2	5798.14	1.08521e+11	5798.14			5798.14	1.08521e+11	1.08521e+11	1.08521e+11	1.08521e+11	1.08521e+11	1.08521e+11	1.08521e+11
7302.86	-27568.3	51	31.5	1692.31	2699.13	4.90896e+10	2699.13			2699.13	4.90896e+10	4.90896e+10	4.90896e+10	4.90896e+10	4.90896e+10	4.90896e+10
7304.36	-27635.8	51	33	1087.37	1971.05	3.51269e+10	1971.05			1971.05	3.51269e+10	3.51269e+10	3.51269e+10	3.51269e+10	3.51269e+10	3.51269e+10
7304.36	-27634.3	51	34.5	595.63	993.658	1.63829e+10	993.658			993.658	1.63829e+10	1.63829e+10	1.63829e+10	1.63829e+10	1.63829e+10	1.63829e+10
7304.36	-27632.8	51	36	576.892	975.59	1.60364e+10	975.59			975.59	1.60364e+10	1.60364e+10	1.60364e+10	1.60364e+10	1.60364e+10	1.60364e+10
7304.36	-27631.3	51	37.5	694.136	1162.88	1.96282e+10	1162.88			1162.88	1.96282e+10	1.96282e+10	1.96282e+10	1.96282e+10	1.96282e+10	1.96282e+10
7304.36	-27629.8	51	39	1338.42	2351.65	4.24259e+10	2351.65			2351.65	4.24259e+10	4.24259e+10	4.24259e+10	4.24259e+10	4.24259e+10	4.24259e+10
7304.36	-27628.3	51	40.5	1544.48	2392	4.31997e+10	2392			2392	4.31997e+10	4.31997e+10	4.31997e+10	4.31997e+10	4.31997e+10	4.31997e+10
7304.36	-27626.8	51	42	1257.16	2107.75	3.77485e+10	2107.75			2107.75	3.77485e+10	3.77485e+10	3.77485e+10	3.77485e+10	3.77485e+10	3.77485e+10
7304.36	-27625.3	51	43.5	1357.15	2390.19	4.3165e+10	2390.19			2390.19	4.3165e+10	4.3165e+10	4.3165e+10	4.3165e+10	4.3165e+10	4.3165e+10
7304.36	-27623.8	51	45	1920.26	3772.28	6.967e+10	3772.28			3772.28	6.967e+10	6.967e+10	6.967e+10	6.967e+10	6.967e+10	6.967e+10
7304.36	-27622.3	51	46.5	1330.77	2533.52	4.59137e+10	2533.52			2533.52	4.59137e+10	4.59137e+10	4.59137e+10	4.59137e+10	4.59137e+10	4.59137e+10
7304.36	-27620.8	51	48	1886.9	3415.17	6.28215e+10	3415.17			3415.17	6.28215e+10	6.28215e+10	6.28215e+10	6.28215e+10	6.28215e+10	6.28215e+10
7304.36	-27619.3	51	49.5	2269.57	4010.77	7.42436e+10	4010.77			4010.77	7.42436e+10	7.42436e+10	7.42436e+10	7.42436e+10	7.42436e+10	7.42436e+10
7304.36	-27617.8	51	51	1432.41	2747.91	5.00252e+10	2747.91			2747.91	5.00252e+10	5.00252e+10	5.00252e+10	5.00252e+10	5.00252e+10	5.00252e+10
7304.36	-27616.3	51	52.5	920.736	1656.69	2.90983e+10	1656.69			1656.69	2.90983e+10	2.90983e+10	2.90983e+10	2.90983e+10	2.90983e+10	2.90983e+10
7304.36	-27614.8	51	54	172.933	190.3	9.7653e+08	190.3			190.3	9.7653e+08	9.7653e+08	9.7653e+08	9.7653e+08
7304.36	-27613.3	51	55.5	130.956	130.681	-1.66821e+08	130.681
7304.36	-27611.8	51	57	124.284	133.09	-1.20619e+08	133.09
7304.36	-27610.3	51	58.5	130.583	137.907	-2.82306e+07	137.907
7304.36	-27608.8	51	60	126.684	128.874	-2.01463e+08	128.874
7304.36	-27607.3	51	61.5	134.48	136.101	-6.28801e+07	136.101
7304.36	-27605.8	51	63	138.453	130.079	-1.78366e+08	130.079
7304.36	-27604.3	51	64.5	123.533	130.681	-1.66821e+08	130.681
7304.36	-27602.8	52.5	0	122.185	124.056	-2.93859e+08	124.056
7304.36	-27601.3	52.5	1.5	127.883	139.714	6.4189e+06	139.714			139.714	6.4189e+06	6.4189e+06
7304.36	-27599.8	52.5	3	123.085	133.692	-1.09074e+08	133.692
7304.36	-27598.3	52.5	4.5	131.631	140.919	2.95161e+07	140.919			140.919	2.95161e+07	2.95161e+07	2.95161e+07
7304.36	-27596.8	52.5	6	130.881	125.261	-2.70762e+08	125.261
7304.36	-27595.3	52.5	7.5	133.279	137.907	-2.82306e+07	137.907
7304.36	-27593.8	52.5	9	150.67	151.758	2.37398e+08	151.758			151.758	2.37398e+08	2.37398e+08	2.37398e+08	2.37398e+08
7304.36	-27592.3	52.5	10.5	248.718	333.025	3.71365e+09	333.025			333.025	3.71365e+09	3.71365e+09	3.71365e+09	3.71365e+09	3.71365e+09
7304.36	-27590.8	52.5	12	924.113	1581.42	2.76548e+10	1581.42			1581.42	2.76548e+10	2.76548e+10	2.76548e+10	2.76548e+10	2.76548e+10	2.76548e+10
7304.36	-27589.3	52.5	13.5	1836.16	3326.04	6.11122e+10	3326.04			3326.04	6.11122e+10	6.11122e+10	6.11122e+10	6.11122e+10	6.11122e+10	6.11122e+10
7304.36	-27587.8	52.5	15	1762.84	3136.94	5.74858e+10	3136.94			3136.94	5.74858e+10	5.74858e+10	5.74858e+10	5.74858e+10	5.74858e+10	5.74858e+10
7304.36	-27586.3	52.5	16.5	1547.78	2774.41	5.05333e+10	2774.41			2774.41	5.05333e+10	5.05333e+10	5.05333e+10	5.05333e+10	5.05333e+10	5.05333e+10
7304.36	-27584.8	52.5	18	1962.47	3650.03	6.73255e+10	3650.03			3650.03	6.73255e+10	6.73255e+10	6.73255e+10	6.73255e+10	6.73255e+10	6.73255e+10
7304.36	-27583.3	52.5	19.5	2484.71	4432.32	8.2328e+10	4432.32			4432.32	8.2328e+10	8.2328e+10	8.2328e+10	8.2328e+10	8.2328e+10	8.2328e+10
7304.36	-27581.8	52.5	21	2485.75	4405.8	8.18193e+10	4405.8			4405.8	8.18193e+10	8.18193e+10	8.18193e+10	8.18193e+10	8.18193e+10	8.18193e+10
7304.36	-27580.3	52.5	22.5	2875.86	5308.53	9.91314e+10	5308.53			5308.53	9.91314e+10	9.91314e+10	9.91314e+10	9.91314e+10	9.91314e+10	9.91314e+10
7304.36	-27578.8	52.5	24	2945.04	5220.6	9.74452e+10	5220.6			5220.6	9.74452e+10	9.74452e+10	9.74452e+10	9.74452e+10	9.74452e+10	9.74452e+10
7304.36	-27577.3	52.5	25.5	3394.06	5877.63	1.10045e+11	5877.63			5877.63	1.10045e+11	1.10045e+11	1.10045e+11	1.10045e+11	1.10045e+11	1.10045e+11	1.10045e+11
7304.36	-27575.8	52.5	27	2730.5	4747.87	8.83793e+10	4747.87			4747.87	8.83793e+10	8.83793e+10	8.83793e+10	8.83793e+10	8.83793e+10	8.83793e+10
7304.36	-27574.3	52.5	28.5	2574.06	4389.54	8.15076e+10	4389.54			4389.54	8.15076e+10	8.15076e+10	8.15076e+10	8.15076e+10	8.15076e+10	8.15076e+10
7304.36	-27572.8	52.5	30	2763.49	4505.78	8.37368e+10	4505.78			4505.78	8.37368e+10	8.37368e+10	8.37368e+10	8.37368e+10	8.37368e+10	8.37368e+10
7304.36	-27571.3	52.5	31.5	2612.82	4610.55	8.57459e+10	4610.55			4610.55	8.57459e+10	8.57459e+10	8.57459e+10	8.57459e+10	8.57459e+10	8.57459e+10
7304.36	-27569.8	52.5	33	1724.61	2714.19	4.93784e+10	2714.19			2714.19	4.93784e+10	4.93784e+10	4.93784e+10	4.93784e+10	4.93784e+10	4.93784e+10
7304.36	-27568.3	52.5	34.5	1700.32	3148.39	5.77053e+10	3148.39			3148.39	5.77053e+10	5.77053e+10	5.77053e+10	5.77053e+10	5.77053e+10	5.77053e+10
7305.86	-27635.8	52.5	36	1953.77	3485.02	6.41611e+10	3485.02			3485.02	6.41611e+10	6.41611e+10	6.41611e+10	6.41611e+10	6.41611e+10	6.41611e+10
7305.86	-27634.3	52.5	37.5	1493.13	2683.47	4.87894e+10	2683.47			2683.47	4.87894e+10	4.87894e+10	4.87894e+10	4.87894e+10	4.87894e+10	4.87894e+10
7305.86	-27632.8	52.5	39	2657.8	4835.79	9.00656e+10	4835.79			4835.79	9.00656e+10	9.00656e+10	9.00656e+10	9.00656e+10	9.00656e+10	9.00656e+10
7305.86	-27631.3	52.5	40.5	1781.35	2982.77	5.45292e+10	2982.77			2982.77	5.45292e+10	5.45292e+10	5.45292e+10	5.45292e+10	5.45292e+10	5.45292e+10
7305.86	-27629.8	52.5	42	1874.53	3212.22	5.89294e+10	3212.22			3212.22	5.89294e+10	5.89294e+10	5.89294e+10	5.89294e+10	5.89294e+10	5.89294e+10
7305.86	-27628.3	52.5	43.5	2933.43	5764.42	1.07874e+11	5764.42			5764.42	1.07874e+11	1.07874e+11	1.07874e+11	1.07874e+11	1.07874e+11	1.07874e+11	1.07874e+11
7305.86	-27626.8	52.5	45	3790.37	7551.17	1.4214e+11	7551.17			7551.17	1.4214e+11	1.4214e+11	1.4214e+11	1.4214e+11	1.4214e+11	1.4214e+11	1.4214e+11
7305.86	-27625.3	52.5	46.5	2287.04	4382.93	8.13808e+10	4382.93			4382.93	8.13808e+10	8.13808e+10	8.13808e+10	8.13808e+10	8.13808e+10	8.13808e+10
7305.86	-27623.8	52.5	48	2138.77	4108.92	7.6126e+10	4108.92			4108.92	7.6126e+10	7.6126e+10	7.6126e+10	7.6126e+10	7.6126e+10	7.6126e+10
7305.86	-27622.3	52.5	49.5	1953.76	3811.42	7.04206e+10	3811.42			3811.42	7.04206e+10	7.04206e+10	7.04206e+10	7.04206e+10	7.04206e+10	7.04206e+10
7305.86	-27620.8	52.5	51	898.551	1745.22	3.0796e+10	1745.22			1745.22	3.0796e+10	3.0796e+10	3.0796e+10	3.0796e+10	3.0796e+10	3.0796e+10
7305.86	-27619.3	52.5	52.5	189.873	259.555	2.30467e+09	259.555			259.555	2.30467e+09	2.30467e+09	2.30467e+09	2.30467e+09	2.30467e+09
7305.86	-27617.8	52.5	54	144.674	149.35	1.91204e+08	149.35			149.35	1.91204e+08	1.91204e+08	1.91204e+08	1.91204e+08
7305.86	-27616.3	52.5	55.5	122.935	122.852	-3.16957e+08	122.852
7305.86	-27614.8	52.5	57	129.456	133.09	-1.20619e+08	133.09
7305.86	-27613.3	52.5	58.5	135.828	116.228	-4.43995e+08	116.228
7305.86	-27611.8	52.5	60	135.528	135.499	-7.4425e+07	135.499
7305.86	-27610.3	52.5	61.5	133.955	134.294	-9.75222e+07	134.294
7305.86	-27608.8	52.5	63	131.406	142.725	6.41656e+07	142.725			142.725	6.41656e+07	6.41656e+07	6.41656e+07
7305.86	-27607.3	52.5	64.5	135.677	143.327	7.57104e+07	143.327			143.327	7.57104e+07	7.57104e+07	7.57104e+07
7305.86	-27605.8	54	0	124.134	128.272	-2.13016e+08	128.272
7305.86	-27604.3	54	1.5	132.453	133.692	-1.09074e+08	133.692
7305.86	-27602.8	54	3	128.034	126.465	-2.47658e+08	126.465
7305.86	-27601.3	54	4.5	127.058	144.532	9.88076e+07	144.532			144.532	9.88076e+07	9.88076e+07	9.88076e+07
7305.86	-27599.8	54	6	131.705	135.499	-7.4425e+07	135.499
7305.86	-27598.3	54	7.5	132.305	133.09	-1.20619e+08	133.09
7305.86	-27596.8	54	9	133.504	125.863	-2.5921e+08	125.863
7305.86	-27595.3	54	10.5	186.577	205.958	1.27681e+09	205.958			205.958	1.27681e+09	1.27681e+09	1.27681e+09	1.27681e+09	1.27681e+09
7305.86	-27593.8	54	12	535.292	854.544	1.37151e+10	854.544			854.544	1.37151e+10	1.37151e+10	1.37151e+10	1.37151e+10	1.37151e+10	1.37151e+10
7305.86	-27592.3	54	13.5	2134.87	3889.71	7.19219e+10	3889.71			3889.71	7.19219e+10	7.19219e+10	7.19219e+10	7.19219e+10	7.19219e+10	7.19219e+10
7305.86	-27590.8	54	15	1698.15	2858.72	5.21502e+10	2858.72			2858.72	5.21502e+10	5.21502e+10	5.21502e+10	5.21502e+10	5.21502e+10	5.21502e+10
7305.86	-27589.3	54	16.5	505.308	801.551	1.26988e+10	801.551			801.551	1.26988e+10	1.26988e+10	1.26988e+10	1.26988e+10	1.26988e+10	1.26988e+10
7305.86	-27587.8	54	18	677.415	1065.92	1.77688e+10	1065.92			1065.92	1.77688e+10	1.77688e+10	1.77688e+10	1.77688e+10	1.77688e+10	1.77688e+10
7305.86	-27586.3	54	19.5	1311.95	2254.09	4.0555e+10	2254.09			2254.09	4.0555e+10	4.0555e+10	4.0555e+10	4.0555e+10	4.0555e+10	4.0555e+10
7305.86	-27584.8	54	21	3354.33	5940.24	1.11246e+11	5940.24			5940.24	1.11246e+11	1.11246e+11	1.11246e+11	1.11246e+11	1.11246e+11	1.11246e+11	1.11246e+11
7305.86	-27583.3	54	22.5	2942.86	5150.76	9.61057e+10	5150.76			5150.76	9.61057e+10	9.61057e+10	9.61057e+10	9.61057e+10	9.61057e+10	9.61057e+10
7305.86	-27581.8	54	24	2916.7	5041.17	9.40041e+10	5041.17			5041.17	9.40041e+10	9.40041e+10	9.40041e+10	9.40041e+10	9.40041e+10	9.40041e+10
7305.86	-27580.3	54	25.5	3481.31	6000.48	1.12401e+11	6000.48			6000.48	1.12401e+11	1.12401e+11	1.12401e+11	1.12401e+11	1.12401e+11	1.12401e+11	1.12401e+11
7305.86	-27578.8	54	27	2957.93	4771.36	8.88298e+10	4771.36			4771.36	8.88298e+10	8.88298e+10	8.88298e+10	8.88298e+10	8.88298e+10	8.88298e+10
7305.86	-27577.3	54	28.5	2327.67	3633.77	6.70137e+10	3633.77			3633.77	6.70137e+10	6.70137e+10	6.70137e+10	6.70137e+10	6.70137e+10	6.70137e+10
7305.86	-27575.8	54	30	2586.5	4001.71	7.40698e+10	4001.71			4001.71	7.40698e+10	7.40698e+10	7.40698e+10	7.40698e+10	7.40698e+10	7.40698e+10
7305.86	-27574.3	54	31.5	2190.95	3642.8	6.7187e+10	3642.8			3642.8	6.7187e+10	6.7187e+10	6.7187e+10	6.7187e+10	6.7187e+10	6.7187e+10
7305.86	-27572.8	54	33	1446.13	2810.54	5.12263e+10	2810.54			2810.54	5.12263e+10	5.12263e+10	5.12263e+10	5.12263e+10	5.12263e+10	5.12263e+10
7305.86	-27571.3	54	34.5	2624.74	4909.88	9.14863e+10	4909.88			4909.88	9.14863e+10	9.14863e+10	9.14863e+10	9.14863e+10	9.14863e+10	9.14863e+10
7305.86	-27569.8	54	36	1627.31	2899.67	5.29355e+10	2899.67			2899.67	5.29355e+10	5.29355e+10	5.29355e+10	5.29355e+10	5.29355e+10	5.29355e+10
7305.86	-27568.3	54	37.5	1586.46	2688.29	4.88818e+10	2688.29			2688.29	4.88818e+10	4.88818e+10	4.88818e+10	4.88818e+10	4.88818e+10	4.88818e+10
7307.36	-27635.8	54	39	1394.78	2540.14	4.60407e+10	2540.14			2540.14	4.60407e+10	4.60407e+10	4.60407e+10	4.60407e+10	4.60407e+10	4.60407e+10
7307.36	-27634.3	54	40.5	2100.91	3439.86	6.3295e+10	3439.86			3439.86	6.3295e+10	6.3295e+10	6.3295e+10	6.3295e+10	6.3295e+10	6.3295e+10
7307.36	-27632.8	54	42	925.309	1681.99	2.95834e+10	1681.99			1681.99	2.95834e+10	2.95834e+10	2.95834e+10	2.95834e+10	2.95834e+10	2.95834e+10
7307.36	-27631.3	54	43.5	1446.14	2758.15	5.02215e+10	2758.15			2758.15	5.02215e+10	5.02215e+10	5.02215e+10	5.02215e+10	5.02215e+10	5.02215e+10
7307.36	-27629.8	54	45	1943.73	3487.43	6.42073e+10	3487.43			3487.43	6.42073e+10	6.42073e+10	6.42073e+10	6.42073e+10	6.42073e+10	6.42073e+10
7307.36	-27628.3	54	46.5	2154.15	4211.28	7.80889e+10	4211.28			4211.28	7.80889e+10	7.80889e+10	7.80889e+10	7.80889e+10	7.80889e+10	7.80889e+10
7307.36	-27626.8	54	48	2478.12	4773.77	8.8876e+10	4773.77			4773.77	8.8876e+10	8.8876e+10	8.8876e+10	8.8876e+10	8.8876e+10	8.8876e+10
7307.36	-27625.3	54	49.5	1919.07	3653.64	6.73948e+10	3653.64			3653.64	6.73948e+10	6.73948e+10	6.73948e+10	6.73948e+10	6.73948e+10	6.73948e+10
7307.36	-27623.8	54	51	667.445	1095.43	1.83347e+10	1095.43			1095.43	1.83347e+10	1.83347e+10	1.83347e+10	1.83347e+10	1.83347e+10	1.83347e+10
7307.36	-27622.3	54	52.5	166.937	182.471	8.26395e+08	182.471			182.471	8.26395e+08	8.26395e+08	8.26395e+08	8.26395e+08
7307.36	-27620.8	54	54	149.546	169.223	5.72319e+08	169.223			169.223	5.72319e+08	5.72319e+08	5.72319e+08	5.72319e+08
7307.36	-27619.3	54	55.5	143.024	144.532	9.88076e+07	144.532			144.532	9.88076e+07	9.88076e+07	9.88076e+07
7307.36	-27617.8	54	57	130.807	133.692	-1.09074e+08	133.692
7307.36	-27616.3	54	58.5	137.102	145.736	1.21905e+08	145.736			145.736	1.21905e+08	1.21905e+08	1.21905e+08	1.21905e+08
7307.36	-27614.8	54	60	154.644	163.803	4.68377e+08	163.803			163.803	4.68377e+08	4.68377e+08	4.68377e+08	4.68377e+08
7307.36	-27613.3	54	61.5	148.797	143.93	8.72628e+07	143.93			143.93	8.72628e+07	8.72628e+07	8.72628e+07
7307.36	-27611.8	54	63	142.724	165.609	5.03027e+08	165.609			165.609	5.03027e+08	5.03027e+08	5.03027e+08	5.03027e+08
7307.36	-27610.3	54	64.5	136.728	143.327	7.57104e+07	143.327			143.327	7.57104e+07	7.57104e+07	7.57104e+07
7307.36	-27608.8	55.5	0	117.612	117.432	-4.20898e+08	117.432
7307.36	-27607.3	55.5	1.5	137.252	134.896	-8.59773e+07	134.896
7307.36	-27605.8	55.5	3	124.96	135.499	-7.4425e+07	135.499
7307.36	-27604.3	55.5	4.5	132.08	130.681	-1.66821e+08	130.681
7307.36	-27602.8	55.5	6	127.882	133.692	-1.09074e+08	133.692
7307.36	-27601.3	55.5	7.5	130.131	139.714	6.4189e+06	139.714			139.714	6.4189e+06	6.4189e+06
7307.36	-27599.8	55.5	9	136.501	124.659	-2.82307e+08	124.659
7307.36	-27598.3	55.5	10.5	141.825	150.554	2.14301e+08	150.554			150.554	2.14301e+08	2.14301e+08	2.14301e+08	2.14301e+08
7307.36	-27596.8	55.5	12	187.325	224.626	1.63483e+09	224.626			224.626	1.63483e+09	1.63483e+09	1.63483e+09	1.63483e+09	1.63483e+09
7307.36	-27595.3	55.5	13.5	400.812	540.789	7.69803e+09	540.789			540.789	7.69803e+09	7.69803e+09	7.69803e+09	7.69803e+09	7.69803e+09
7307.36	-27593.8	55.5	15	468.352	623.894	9.29179e+09	623.894			623.894	9.29179e+09	9.29179e+09	9.29179e+09	9.29179e+09	9.29179e+09
7307.36	-27592.3	55.5	16.5	204.268	216.798	1.48469e+09	216.798			216.798	1.48469e+09	1.48469e+09	1.48469e+09	1.48469e+09	1.48469e+09
7307.36	-27590.8	55.5	18	215.66	228.24	1.70412e+09	228.24			228.24	1.70412e+09	1.70412e+09	1.70412e+09	1.70412e+09	1.70412e+09
7307.36	-27589.3	55.5	19.5	429.3	664.246	1.00656e+10	664.246			664.246	1.00656e+10	1.00656e+10	1.00656e+10	1.00656e+10	1.00656e+10	1.00656e+10
7307.36	-27587.8	55.5	21	2095.3	3650.03	6.73255e+10	3650.03			3650.03	6.73255e+10	6.73255e+10	6.73255e+10	6.73255e+10	6.73255e+10	6.73255e+10
7307.36	-27586.3	55.5	22.5	2439.58	4236.59	7.85744e+10	4236.59			4236.59	7.85744e+10	7.85744e+10	7.85744e+10	7.85744e+10	7.85744e+10	7.85744e+10
7307.36	-27584.8	55.5	24	3662.71	6327.49	1.18673e+11	6327.49			6327.49	1.18673e+11	1.18673e+11	1.18673e+11	1.18673e+11	1.18673e+11	1.18673e+11	1.18673e+11
7307.36	-27583.3	55.5	25.5	2966.64	4948.42	9.22254e+10	4948.42			4948.42	9.22254e+10	9.22254e+10	9.22254e+10	9.22254e+10	9.22254e+10	9.22254e+10
7307.36	-27581.8	55.5	27	2302.26	4005.32	7.41392e+10	4005.32			4005.32	7.41392e+10	7.41392e+10	7.41392e+10	7.41392e+10	7.41392e+10	7.41392e+10
7307.36	-27580.3	55.5	28.5	1827.16	2819.57	5.13994e+10	2819.57			2819.57	5.13994e+10	5.13994e+10	5.13994e+10	5.13994e+10	5.13994e+10	5.13994e+10
7307.36	-27578.8	55.5	30	1766.66	2927.97	5.34783e+10	2927.97			2927.97	5.34783e+10	5.34783e+10	5.34783e+10	5.34783e+10	5.34783e+10	5.34783e+10
7307.36	-27577.3	55.5	31.5	2625.71	4198.06	7.78353e+10	4198.06			4198.06	7.78353e+10	7.78353e+10	7.78353e+10	7.78353e+10	7.78353e+10	7.78353e+10
7307.36	-27575.8	55.5	33	2513.05	4405.8	8.18193e+10	4405.8			4405.8	8.18193e+10	8.18193e+10	8.18193e+10	8.18193e+10	8.18193e+10	8.18193e+10
7307.36	-27574.3	55.5	34.5	2089.74	3653.04	6.73833e+10	3653.04			3653.04	6.73833e+10	6.73833e+10	6.73833e+10	6.73833e+10	6.73833e+10	6.73833e+10
7307.36	-27572.8	55.5	36	1164.96	2189.06	3.93077e+10	2189.06			2189.06	3.93077e+10	3.93077e+10	3.93077e+10	3.93077e+10	3.93077e+10	3.93077e+10
7307.36	-27571.3	55.5	37.5	1478.97	2845.47	5.18961e+10	2845.47			2845.47	5.18961e+10	5.18961e+10	5.18961e+10	5.18961e+10	5.18961e+10	5.18961e+10
7307.36	-27569.8	55.5	39	1251.39	2265.53	4.07744e+10	2265.53			2265.53	4.07744e+10	4.07744e+10	4.07744e+10	4.07744e+10	4.07744e+10	4.07744e+10
7307.36	-27568.3	55.5	40.5	487.318	712.421	1.09895e+10	712.421			712.421	1.09895e+10	1.09895e+10	1.09895e+10	1.09895e+10	1.09895e+10	1.09895e+10
7308.86	-27635.8	55.5	42	252.913	306.528	3.20549e+09	306.528			306.528	3.20549e+09	3.20549e+09	3.20549e+09	3.20549e+09	3.20549e+09
7308.86	-27634.3	55.5	43.5	340.469	492.613	6.77415e+09	492.613			492.613	6.77415e+09	6.77415e+09	6.77415e+09	6.77415e+09	6.77415e+09
7308.86	-27632.8	55.5	45	816.619	1403.76	2.42478e+10	1403.76			1403.76	2.42478e+10	2.42478e+10	2.42478e+10	2.42478e+10	2.42478e+10	2.42478e+10
7308.86	-27631.3	55.5	46.5	633.415	1090.61	1.82423e+10	1090.61			1090.61	1.82423e+10	1.82423e+10	1.82423e+10	1.82423e+10	1.82423e+10	1.82423e+10
7308.86	-27629.8	55.5	48	572.921	926.209	1.50894e+10	926.209			926.209	1.50894e+10	1.50894e+10	1.50894e+10	1.50894e+10	1.50894e+10	1.50894e+10
7308.86	-27628.3	55.5	49.5	595.937	1067.13	1.77919e+10	1067.13			1067.13	1.77919e+10	1.77919e+10	1.77919e+10	1.77919e+10	1.77919e+10	1.77919e+10
7308.86	-27626.8	55.5	51	395.492	627.507	9.36108e+09	627.507			627.507	9.36108e+09	9.36108e+09	9.36108e+09	9.36108e+09	9.36108e+09
7308.86	-27625.3	55.5	52.5	170.985	174.643	6.7626e+08	174.643			174.643	6.7626e+08	6.7626e+08	6.7626e+08	6.7626e+08
7308.86	-27623.8	55.5	54	144.747	147.543	1.56554e+08	147.543			147.543	1.56554e+08	1.56554e+08	1.56554e+08	1.56554e+08
7308.86	-27622.3	55.5	55.5	137.402	140.919	2.95161e+07	140.919			140.919	2.95161e+07	2.95161e+07	2.95161e+07
7308.86	-27620.8	55.5	57	142.126	151.758	2.37398e+08	151.758			151.758	2.37398e+08	2.37398e+08	2.37398e+08	2.37398e+08
7308.86	-27619.3	55.5	58.5	140.326	145.134	1.1036e+08	145.134			145.134	1.1036e+08	1.1036e+08	1.1036e+08	1.1036e+08
7308.86	-27617.8	55.5	60	137.402	149.952	2.02749e+08	149.952			149.952	2.02749e+08	2.02749e+08	2.02749e+08	2.02749e+08
7308.86	-27616.3	55.5	61.5	139.951	143.327	7.57104e+07	143.327			143.327	7.57104e+07	7.57104e+07	7.57104e+07
7308.86	-27614.8	55.5	63	150.596	156.576	3.29787e+08	156.576			156.576	3.29787e+08	3.29787e+08	3.29787e+08	3.29787e+08
7308.86	-27613.3	55.5	64.5	132.231	131.885	-1.43717e+08	131.885
7308.86	-27611.8	57	0	122.486	123.454	-3.05404e+08	123.454
7308.86	-27610.3	57	1.5	132.305	131.283	-1.55269e+08	131.283
7308.86	-27608.8	57	3	124.735	130.681	-1.66821e+08	130.681
7308.86	-27607.3	57	4.5	123.534	131.283	-1.55269e+08	131.283
7308.86	-27605.8	57	6	131.78	128.272	-2.13016e+08	128.272
7308.86	-27604.3	57	7.5	129.006	139.714	6.4189e+06	139.714			139.714	6.4189e+06	6.4189e+06
7308.86	-27602.8	57	9	146.474	144.532	9.88076e+07	144.532			144.532	9.88076e+07	9.88076e+07	9.88076e+07
7308.86	-27601.3	57	10.5	141.675	143.327	7.57104e+07	143.327			143.327	7.57104e+07	7.57104e+07	7.57104e+07
7308.86	-27599.8	57	12	148.947	151.758	2.37398e+08	151.758			151.758	2.37398e+08	2.37398e+08	2.37398e+08	2.37398e+08
7308.86	-27598.3	57	13.5	159.741	166.814	5.26124e+08	166.814			166.814	5.26124e+08	5.26124e+08	5.26124e+08	5.26124e+08
7308.86	-27596.8	57	15	166.262	168.62	5.60766e+08	168.62			168.62	5.60766e+08	5.60766e+08	5.60766e+08	5.60766e+08
7308.86	-27595.3	57	16.5	171.21	178.858	7.57103e+08	178.858			178.858	7.57103e+08	7.57103e+08	7.57103e+08	7.57103e+08
7308.86	-27593.8	57	18	178.63	181.267	8.03298e+08	181.267			181.267	8.03298e+08	8.03298e+08	8.03298e+08	8.03298e+08
7308.86	-27592.3	57	19.5	174.507	205.958	1.27681e+09	205.958			205.958	1.27681e+09	1.27681e+09	1.27681e+09	1.27681e+09	1.27681e+09
7308.86	-27590.8	57	21	269.708	355.91	4.15251e+09	355.91			355.91	4.15251e+09	4.15251e+09	4.15251e+09	4.15251e+09	4.15251e+09
7308.86	-27589.3	57	22.5	443.767	679.902	1.03659e+10	679.902			679.902	1.03659e+10	1.03659e+10	1.03659e+10	1.03659e+10	1.03659e+10	1.03659e+10
7308.86	-27587.8	57	24	2370.69	4181.8	7.75236e+10	4181.8			4181.8	7.75236e+10	7.75236e+10	7.75236e+10	7.75236e+10	7.75236e+10	7.75236e+10
7308.86	-27586.3	57	25.5	2049.79	3460.94	6.36992e+10	3460.94			3460.94	6.36992e+10	6.36992e+10	6.36992e+10	6.36992e+10	6.36992e+10	6.36992e+10
7308.86	-27584.8	57	27	1865.91	2855.11	5.20809e+10	2855.11			2855.11	5.20809e+10	5.20809e+10	5.20809e+10	5.20809e+10	5.20809e+10	5.20809e+10
7308.86	-27583.3	57	28.5	1742.23	2935.8	5.36285e+10	2935.8			2935.8	5.36285e+10	5.36285e+10	5.36285e+10	5.36285e+10	5.36285e+10	5.36285e+10
7308.86	-27581.8	57	30	1608.2	2378.75	4.29456e+10	2378.75			2378.75	4.29456e+10	4.29456e+10	4.29456e+10	4.29456e+10	4.29456e+10	4.29456e+10
7308.86	-27580.3	57	31.5	2025.35	3309.78	6.08004e+10	3309.78			3309.78	6.08004e+10	6.08004e+10	6.08004e+10	6.08004e+10	6.08004e+10	6.08004e+10
7308.86	-27578.8	57	33	1840.42	2822.59	5.14572e+10	2822.59			2822.59	5.14572e+10	5.14572e+10	5.14572e+10	5.14572e+10	5.14572e+10	5.14572e+10
7308.86	-27577.3	57	34.5	988.205	1409.19	2.43517e+10	1409.19			1409.19	2.43517e+10	2.43517e+10	2.43517e+10	2.43517e+10	2.43517e+10	2.43517e+10
7308.86	-27575.8	57	36	1446.66	2814.76	5.13071e+10	2814.76			2814.76	5.13071e+10	5.13071e+10	5.13071e+10	5.13071e+10	5.13071e+10	5.13071e+10
7308.86	-27574.3	57	37.5	1364.95	2510.64	4.54749e+10	2510.64			2510.64	4.54749e+10	4.54749e+10	4.54749e+10	4.54749e+10	4.54749e+10	4.54749e+10
7308.86	-27572.8	57	39	733.938	1198.41	2.03095e+10	1198.41			1198.41	2.03095e+10	2.03095e+10	2.03095e+10	2.03095e+10	2.03095e+10	2.03095e+10
7308.86	-27571.3	57	40.5	227.655	248.113	2.08524e+09	248.113			248.113	2.08524e+09	2.08524e+09	2.08524e+09	2.08524e+09	2.08524e+09
7308.86	-27569.8	57	42	175.557	200.538	1.17287e+09	200.538			200.538	1.17287e+09	1.17287e+09	1.17287e+09	1.17287e+09	1.17287e+09
7308.86	-27568.3	57	43.5	182.978	180.665	7.91753e+08	180.665			180.665	7.91753e+08	7.91753e+08	7.91753e+08	7.91753e+08
7310.36	-27635.8	57	45	188.45	202.344	1.20751e+09	202.344			202.344	1.20751e+09	1.20751e+09	1.20751e+09	1.20751e+09	1.20751e+09
7310.36	-27634.3	57	46.5	182.827	193.311	1.03428e+09	193.311			193.311	1.03428e+09	1.03428e+09	1.03428e+09	1.03428e+09	1.03428e+09
7310.36	-27632.8	57	48	178.18	180.063	7.80201e+08	180.063			180.063	7.80201e+08	7.80201e+08	7.80201e+08	7.80201e+08
7310.36	-27631.3	57	49.5	160.94	175.847	6.99357e+08	175.847			175.847	6.99357e+08	6.99357e+08	6.99357e+08	6.99357e+08
7310.36	-27629.8	57	51	187.776	213.787	1.42694e+09	213.787			213.787	1.42694e+09	1.42694e+09	1.42694e+09	1.42694e+09	1.42694e+09
7310.36	-27628.3	57	52.5	160.638	161.394	4.22183e+08	161.394			161.394	4.22183e+08	4.22183e+08	4.22183e+08	4.22183e+08
7310.36	-27626.8	57	54	140.626	142.123	5.26133e+07	142.123			142.123	5.26133e+07	5.26133e+07	5.26133e+07
7310.36	-27625.3	57	55.5	146.248	142.123	5.26133e+07	142.123			142.123	5.26133e+07	5.26133e+07	5.26133e+07
7310.36	-27623.8	57	57	141.602	139.714	6.4189e+06	139.714			139.714	6.4189e+06	6.4189e+06
7310.36	-27622.3	57	58.5	140.475	138.51	-1.66783e+07	138.51
7310.36	-27620.8	57	60	139.425	142.123	5.26133e+07	142.123			142.123	5.26133e+07	5.26133e+07	5.26133e+07
7310.36	-27619.3	57	61.5	132.081	140.316	1.79638e+07	140.316			140.316	1.79638e+07	1.79638e+07	1.79638e+07
7310.36	-27617.8	57	63	131.181	129.476	-1.89918e+08	129.476
7310.36	-27616.3	57	64.5	136.052	139.714	6.4189e+06	139.714			139.714	6.4189e+06	6.4189e+06
7310.36	-27614.8	58.5	0	121.362	115.023	-4.67092e+08	115.023
7310.36	-27613.3	58.5	1.5	123.159	125.863	-2.5921e+08	125.863
7310.36	-27611.8	58.5	3	124.435	129.476	-1.89918e+08	129.476
7310.36	-27610.3	58.5	4.5	122.861	122.852	-3.16957e+08	122.852
7310.36	-27608.8	58.5	6	124.136	130.681	-1.66821e+08	130.681
7310.36	-27607.3	58.5	7.5	127.732	128.272	-2.13016e+08	128.272
7310.36	-27605.8	58.5	9	145.498	143.327	7.57104e+07	143.327			143.327	7.57104e+07	7.57104e+07	7.57104e+07
7310.36	-27604.3	58.5	10.5	145.348	158.383	3.64436e+08	158.383			158.383	3.64436e+08	3.64436e+08	3.64436e+08	3.64436e+08
7310.36	-27602.8	58.5	12	145.873	155.372	3.0669e+08	155.372			155.372	3.0669e+08	3.0669e+08	3.0669e+08	3.0669e+08
7310.36	-27601.3	58.5	13.5	154.643	168.018	5.49221e+08	168.018			168.018	5.49221e+08	5.49221e+08	5.49221e+08	5.49221e+08
7310.36	-27599.8	58.5	15	155.692	157.78	3.52884e+08	157.78			157.78	3.52884e+08	3.52884e+08	3.52884e+08	3.52884e+08
7310.36	-27598.3	58.5	16.5	148.871	146.94	1.45002e+08	146.94			146.94	1.45002e+08	1.45002e+08	1.45002e+08	1.45002e+08
7310.36	-27596.8	58.5	18	161.015	157.78	3.52884e+08	157.78			157.78	3.52884e+08	3.52884e+08	3.52884e+08	3.52884e+08
7310.36	-27595.3	58.5	19.5	151.045	154.167	2.83593e+08	154.167			154.167	2.83593e+08	2.83593e+08	2.83593e+08	2.83593e+08
7310.36	-27593.8	58.5	21	154.87	159.587	3.87534e+08	159.587			159.587	3.87534e+08	3.87534e+08	3.87534e+08	3.87534e+08
7310.36	-27592.3	58.5	22.5	181.029	210.775	1.3692e+09	210.775			210.775	1.3692e+09	1.3692e+09	1.3692e+09	1.3692e+09	1.3692e+09
7310.36	-27590.8	58.5	24	249.241	315.561	3.37873e+09	315.561			315.561	3.37873e+09	3.37873e+09	3.37873e+09	3.37873e+09	3.37873e+09
7310.36	-27589.3	58.5	25.5	342.422	428.777	5.54993e+09	428.777			428.777	5.54993e+09	5.54993e+09	5.54993e+09	5.54993e+09	5.54993e+09
7310.36	-27587.8	58.5	27	414.303	567.288	8.20622e+09	567.288			567.288	8.20622e+09	8.20622e+09	8.20622e+09	8.20622e+09	8.20622e+09
7310.36	-27586.3	58.5	28.5	1225	1668.14	2.93178e+10	1668.14			1668.14	2.93178e+10	2.93178e+10	2.93178e+10	2.93178e+10	2.93178e+10	2.93178e+10
7310.36	-27584.8	58.5	30	991.427	1496.51	2.60263e+10	1496.51			1496.51	2.60263e+10	2.60263e+10	2.60263e+10	2.60263e+10	2.60263e+10	2.60263e+10
7310.36	-27583.3	58.5	31.5	494.886	711.216	1.09664e+10	711.216			711.216	1.09664e+10	1.09664e+10	1.09664e+10	1.09664e+10	1.09664e+10	1.09664e+10
7310.36	-27581.8	58.5	33	401.937	519.711	7.29382e+09	519.711			519.711	7.29382e+09	7.29382e+09	7.29382e+09	7.29382e+09	7.29382e+09
7310.36	-27580.3	58.5	34.5	284.85	355.91	4.15251e+09	355.91			355.91	4.15251e+09	4.15251e+09	4.15251e+09	4.15251e+09	4.15251e+09
7310.36	-27578.8	58.5	36	243.621	282.439	2.74353e+09	282.439			282.439	2.74353e+09	2.74353e+09	2.74353e+09	2.74353e+09	2.74353e+09
7310.36	-27577.3	58.5	37.5	814.819	1781.36	3.1489e+10	1781.36			1781.36	3.1489e+10	3.1489e+10	3.1489e+10	3.1489e+10	3.1489e+10	3.1489e+10
7310.36	-27575.8	58.5	39	243.621	263.168	2.37397e+09	263.168			263.168	2.37397e+09	2.37397e+09	2.37397e+09	2.37397e+09	2.37397e+09
7310.36	-27574.3	58.5	40.5	162.812	171.631	6.18513e+08	171.631			171.631	6.18513e+08	6.18513e+08	6.18513e+08	6.18513e+08
7310.36	-27572.8	58.5	42	167.612	172.234	6.30065e+08	172.234			172.234	6.30065e+08	6.30065e+08	6.30065e+08	6.30065e+08
7310.36	-27571.3	58.5	43.5	170.684	168.62	5.60766e+08	168.62			168.62	5.60766e+08	5.60766e+08	5.60766e+08	5.60766e+08
7310.36	-27569.8	58.5	45	158.017	171.029	6.06968e+08	171.029			171.029	6.06968e+08	6.06968e+08	6.06968e+08	6.06968e+08
7310.36	-27568.3	58.5	46.5	163.038	166.814	5.26124e+08	166.814			166.814	5.26124e+08	5.26124e+08	5.26124e+08	5.26124e+08
7311.86	-27635.8	58.5	48	166.037	185.482	8.84142e+08	185.482			185.482	8.84142e+08	8.84142e+08	8.84142e+08	8.84142e+08
7311.86	-27634.3	58.5	49.5	155.616	168.018	5.49221e+08	168.018			168.018	5.49221e+08	5.49221e+08	5.49221e+08	5.49221e+08
7311.86	-27632.8	58.5	51	149.545	155.974	3.18242e+08	155.974			155.974	3.18242e+08	3.18242e+08	3.18242e+08	3.18242e+08
7311.86	-27631.3	58.5	52.5	144.673	145.134	1.1036e+08	145.134			145.134	1.1036e+08	1.1036e+08	1.1036e+08	1.1036e+08
7311.86	-27629.8	58.5	54	138.377	138.51	-1.66783e+07	138.51
7311.86	-27628.3	58.5	55.5	140.327	150.554	2.14301e+08	150.554			150.554	2.14301e+08	2.14301e+08	2.14301e+08	2.14301e+08
7311.86	-27626.8	58.5	57	149.245	150.554	2.14301e+08	150.554			150.554	2.14301e+08	2.14301e+08	2.14301e+08	2.14301e+08
7311.86	-27625.3	58.5	58.5	139.127	139.112	-5.13342e+06	139.112
7311.86	-27623.8	58.5	60	131.706	146.94	1.45002e+08	146.94			146.94	1.45002e+08	1.45002e+08	1.45002e+08	1.45002e+08
7311.86	-27622.3	58.5	61.5	138.003	143.93	8.72628e+07	143.93			143.93	8.72628e+07	8.72628e+07	8.72628e+07
7311.86	-27620.8	58.5	63	147.674	136.101	-6.28801e+07	136.101
7311.86	-27619.3	58.5	64.5	139.351	140.919	2.95161e+07	140.919			140.919	2.95161e+07	2.95161e+07	2.95161e+07
7311.86	-27617.8	60	0	132.604	133.692	-1.09074e+08	133.692
7311.86	-27616.3	60	1.5	126.158	124.056	-2.93859e+08	124.056
7311.86	-27614.8	60	3	129.381	141.521	4.10609e+07	141.521			141.521	4.10609e+07	4.10609e+07	4.10609e+07
7311.86	-27613.3	60	4.5	127.133	125.863	-2.5921e+08	125.863
7311.86	-27611.8	60	6	133.428	133.09	-1.20619e+08	133.09
7311.86	-27610.3	60	7.5	136.052	135.499	-7.4425e+07	135.499
7311.86	-27608.8	60	9	156.067	159.587	3.87534e+08	159.587			159.587	3.87534e+08	3.87534e+08	3.87534e+08	3.87534e+08
7311.86	-27607.3	60	10.5	153.519	168.018	5.49221e+08	168.018			168.018	5.49221e+08	5.49221e+08	5.49221e+08	5.49221e+08
7311.86	-27605.8	60	12	157.94	158.985	3.75989e+08	158.985			158.985	3.75989e+08	3.75989e+08	3.75989e+08	3.75989e+08
7311.86	-27604.3	60	13.5	154.72	158.383	3.64436e+08	158.383			158.383	3.64436e+08	3.64436e+08	3.64436e+08	3.64436e+08
7311.86	-27602.8	60	15	148.046	149.35	1.91204e+08	149.35			149.35	1.91204e+08	1.91204e+08	1.91204e+08	1.91204e+08
7311.86	-27601.3	60	16.5	153.894	147.543	1.56554e+08	147.543			147.543	1.56554e+08	1.56554e+08	1.56554e+08	1.56554e+08
7311.86	-27599.8	60	18	156.216	157.178	3.41339e+08	157.178			157.178	3.41339e+08	3.41339e+08	3.41339e+08	3.41339e+08
7311.86	-27598.3	60	19.5	179.081	179.46	7.68648e+08	179.46			179.46	7.68648e+08	7.68648e+08	7.68648e+08	7.68648e+08
7311.86	-27596.8	60	21	157.042	160.792	4.10631e+08	160.792			160.792	4.10631e+08	4.10631e+08	4.10631e+08	4.10631e+08
7311.86	-27595.3	60	22.5	164.237	185.482	8.84142e+08	185.482			185.482	8.84142e+08	8.84142e+08	8.84142e+08	8.84142e+08
7311.86	-27593.8	60	24	162.889	166.814	5.26124e+08	166.814			166.814	5.26124e+08	5.26124e+08	5.26124e+08	5.26124e+08
7311.86	-27592.3	60	25.5	173.908	186.687	9.07239e+08	186.687			186.687	9.07239e+08	9.07239e+08	9.07239e+08	9.07239e+08
7311.86	-27590.8	60	27	187.024	198.129	1.12667e+09	198.129			198.129	1.12667e+09	1.12667e+09	1.12667e+09	1.12667e+09	1.12667e+09
7311.86	-27589.3	60	28.5	201.493	221.615	1.57708e+09	221.615			221.615	1.57708e+09	1.57708e+09	1.57708e+09	1.57708e+09	1.57708e+09
7311.86	-27587.8	60	30	225.331	249.919	2.11988e+09	249.919			249.919	2.11988e+09	2.11988e+09	2.11988e+09	2.11988e+09	2.11988e+09
7311.86	-27586.3	60	31.5	187.402	186.687	9.07239e+08	186.687			186.687	9.07239e+08	9.07239e+08	9.07239e+08	9.07239e+08
7311.86	-27584.8	60	33	185.227	187.891	9.30336e+08	187.891			187.891	9.30336e+08	9.30336e+08	9.30336e+08	9.30336e+08
7311.86	-27583.3	60	34.5	165.286	165.609	5.03027e+08	165.609			165.609	5.03027e+08	5.03027e+08	5.03027e+08	5.03027e+08
7311.86	-27581.8	60	36	166.185	180.063	7.80201e+08	180.063			180.063	7.80201e+08	7.80201e+08	7.80201e+08	7.80201e+08
7311.86	-27580.3	60	37.5	167.238	161.394	4.22183e+08	161.394			161.394	4.22183e+08	4.22183e+08	4.22183e+08	4.22183e+08
7311.86	-27578.8	60	39	152.994	154.77	2.95145e+08	154.77			154.77	2.95145e+08	2.95145e+08	2.95145e+08	2.95145e+08
7311.86	-27577.3	60	40.5	161.164	160.792	4.10631e+08	160.792			160.792	4.10631e+08	4.10631e+08	4.10631e+08	4.10631e+08
7311.86	-27575.8	60	42	170.384	177.654	7.34006e+08	177.654			177.654	7.34006e+08	7.34006e+08	7.34006e+08	7.34006e+08
7311.86	-27574.3	60	43.5	161.614	167.416	5.37669e+08	167.416			167.416	5.37669e+08	5.37669e+08	5.37669e+08	5.37669e+08
7311.86	-27572.8	60	45	158.541	160.792	4.10631e+08	160.792			160.792	4.10631e+08	4.10631e+08	4.10631e+08	4.10631e+08
7311.86	-27571.3	60	46.5	154.717	151.758	2.37398e+08	151.758			151.758	2.37398e+08	2.37398e+08	2.37398e+08	2.37398e+08
7311.86	-27569.8	60	48	149.996	156.576	3.29787e+08	156.576			156.576	3.29787e+08	3.29787e+08	3.29787e+08	3.29787e+08
7311.86	-27568.3	60	49.5	143.773	146.94	1.45002e+08	146.94			146.94	1.45002e+08	1.45002e+08	1.45002e+08	1.45002e+08
7313.36	-27635.8	60	51	149.171	150.554	2.14301e+08	150.554			150.554	2.14301e+08	2.14301e+08	2.14301e+08	2.14301e+08
7313.36	-27634.3	60	52.5	142.875	139.714	6.4189e+06	139.714			139.714	6.4189e+06	6.4189e+06
7313.36	-27632.8	60	54	145.272	146.94	1.45002e+08	146.94			146.94	1.45002e+08	1.45002e+08	1.45002e+08	1.45002e+08
7313.36	-27631.3	60	55.5	140.326	136.703	-5.13278e+07	136.703
7313.36	-27629.8	60	57	158.916	157.178	3.41339e+08	157.178			157.178	3.41339e+08	3.41339e+08	3.41339e+08	3.41339e+08
7313.36	-27628.3	60	58.5	141.825	151.156	2.25846e+08	151.156			151.156	2.25846e+08	2.25846e+08	2.25846e+08	2.25846e+08
7313.36	-27626.8	60	60	136.728	139.714	6.4189e+06	139.714			139.714	6.4189e+06	6.4189e+06
7313.36	-27625.3	60	61.5	146.247	142.123	5.26133e+07	142.123			142.123	5.26133e+07	5.26133e+07	5.26133e+07
7313.36	-27623.8	60	63	137.853	125.261	-2.70762e+08	125.261
7313.36	-27622.3	60	64.5	151.044	145.736	1.21905e+08	145.736			145.736	1.21905e+08	1.21905e+08	1.21905e+08	1.21905e+08
7313.36	-27620.8	61.5	0	126.533	127.067	-2.36113e+08	127.067
7313.36	-27619.3	61.5	1.5	129.531	145.736	1.21905e+08	145.736			145.736	1.21905e+08	1.21905e+08	1.21905e+08	1.21905e+08
7313.36	-27617.8	61.5	3	126.233	124.659	-2.82307e+08	124.659
7313.36	-27616.3	61.5	4.5	135.377	149.952	2.02749e+08	149.952			149.952	2.02749e+08	2.02749e+08	2.02749e+08	2.02749e+08
7313.36	-27614.8	61.5	6	129.757	134.294	-9.75222e+07	134.294
7313.36	-27613.3	61.5	7.5	151.12	157.78	3.52884e+08	157.78			157.78	3.52884e+08	3.52884e+08	3.52884e+08	3.52884e+08
7313.36	-27611.8	61.5	9	150.596	150.554	2.14301e+08	150.554			150.554	2.14301e+08	2.14301e+08	2.14301e+08	2.14301e+08
7313.36	-27610.3	61.5	10.5	141.75	138.51	-1.66783e+07	138.51
7313.36	-27608.8	61.5	12	140.998	154.77	2.95145e+08	154.77			154.77	2.95145e+08	2.95145e+08	2.95145e+08	2.95145e+08
7313.36	-27607.3	61.5	13.5	143.249	149.35	1.91204e+08	149.35			149.35	1.91204e+08	1.91204e+08	1.91204e+08	1.91204e+08
7313.36	-27605.8	61.5	15	141.676	147.543	1.56554e+08	147.543			147.543	1.56554e+08	1.56554e+08	1.56554e+08	1.56554e+08
7313.36	-27604.3	61.5	16.5	172.635	187.891	9.30336e+08	187.891			187.891	9.30336e+08	9.30336e+08	9.30336e+08	9.30336e+08
7313.36	-27602.8	61.5	18	165.139	182.471	8.26395e+08	182.471			182.471	8.26395e+08	8.26395e+08	8.26395e+08	8.26395e+08
7313.36	-27601.3	61.5	19.5	164.537	176.449	7.10909e+08	176.449			176.449	7.10909e+08	7.10909e+08	7.10909e+08	7.10909e+08
7313.36	-27599.8	61.5	21	168.961	163.803	4.68377e+08	163.803			163.803	4.68377e+08	4.68377e+08	4.68377e+08	4.68377e+08
7313.36	-27598.3	61.5	22.5	150.744	143.93	8.72628e+07	143.93			143.93	8.72628e+07	8.72628e+07	8.72628e+07
7313.36	-27596.8	61.5	24	157.342	163.2	4.56825e+08	163.2			163.2	4.56825e+08	4.56825e+08	4.56825e+08	4.56825e+08
7313.36	-27595.3	61.5	25.5	173.533	177.051	7.22454e+08	177.051			177.051	7.22454e+08	7.22454e+08	7.22454e+08	7.22454e+08
7313.36	-27593.8	61.5	27	156.143	165.007	4.91475e+08	165.007			165.007	4.91475e+08	4.91475e+08	4.91475e+08	4.91475e+08
7313.36	-27592.3	61.5	28.5	160.191	180.665	7.91753e+08	180.665			180.665	7.91753e+08	7.91753e+08	7.91753e+08	7.91753e+08
7313.36	-27590.8	61.5	30	157.041	151.758	2.37398e+08	151.758			151.758	2.37398e+08	2.37398e+08	2.37398e+08	2.37398e+08
7313.36	-27589.3	61.5	31.5	158.316	173.438	6.53162e+08	173.438			173.438	6.53162e+08	6.53162e+08	6.53162e+08	6.53162e+08
7313.36	-27587.8	61.5	33	158.69	160.792	4.10631e+08	160.792			160.792	4.10631e+08	4.10631e+08	4.10631e+08	4.10631e+08
7313.36	-27586.3	61.5	34.5	177.431	181.869	8.1485e+08	181.869			181.869	8.1485e+08	8.1485e+08	8.1485e+08	8.1485e+08
7313.36	-27584.8	61.5	36	170.609	174.643	6.7626e+08	174.643			174.643	6.7626e+08	6.7626e+08	6.7626e+08	6.7626e+08
7313.36	-27583.3	61.5	37.5	156.591	148.145	1.68107e+08	148.145			148.145	1.68107e+08	1.68107e+08	1.68107e+08	1.68107e+08
7313.36	-27581.8	61.5	39	145.348	149.35	1.91204e+08	149.35			149.35	1.91204e+08	1.91204e+08	1.91204e+08	1.91204e+08
7313.36	-27580.3	61.5	40.5	139.876	140.919	2.95161e+07	140.919			140.919	2.95161e+07	2.95161e+07	2.95161e+07
7313.36	-27578.8	61.5	42	157.943	152.963	2.60495e+08	152.963			152.963	2.60495e+08	2.60495e+08	2.60495e+08	2.60495e+08
7313.36	-27577.3	61.5	43.5	159.891	166.211	5.14572e+08	166.211			166.211	5.14572e+08	5.14572e+08	5.14572e+08	5.14572e+08
7313.36	-27575.8	61.5	45	159.815	157.178	3.41339e+08	157.178			157.178	3.41339e+08	3.41339e+08	3.41339e+08	3.41339e+08
7313.36	-27574.3	61.5	46.5	149.772	149.952	2.02749e+08	149.952			149.952	2.02749e+08	2.02749e+08	2.02749e+08	2.02749e+08
7313.36	-27572.8	61.5	48	140.326	148.145	1.68107e+08	148.145			148.145	1.68107e+08	1.68107e+08	1.68107e+08	1.68107e+08
7313.36	-27571.3	61.5	49.5	140.176	153.565	2.72048e+08	153.565			153.565	2.72048e+08	2.72048e+08	2.72048e+08	2.72048e+08
7313.36	-27569.8	61.5	51	139.052	146.94	1.45002e+08	146.94			146.94	1.45002e+08	1.45002e+08	1.45002e+08	1.45002e+08
7313.36	-27568.3	61.5	52.5	132.905	132.487	-1.32172e+08	132.487
7314.86	-27635.8	61.5	54	135.679	132.487	-1.32172e+08	132.487
7314.86	-27634.3	61.5	55.5	123.909	128.272	-2.13016e+08	128.272
7314.86	-27632.8	61.5	57	130.806	116.228	-4.43995e+08	116.228
7314.86	-27631.3	61.5	58.5	123.535	133.09	-1.20619e+08	133.09
7314.86	-27629.8	61.5	60	132.829	131.283	-1.55269e+08	131.283
7314.86	-27628.3	61.5	61.5	120.385	119.841	-3.74703e+08	119.841
7314.86	-27626.8	61.5	63	130.131	133.692	-1.09074e+08	133.692
7314.86	-27625.3	61.5	64.5	130.43	135.499	-7.4425e+07	135.499
7314.86	-27623.8	63	0	118.437	119.239	-3.86248e+08	119.239
7314.86	-27622.3	63	1.5	127.957	130.079	-1.78366e+08	130.079
7314.86	-27620.8	63	3	129.082	134.896	-8.59773e+07	134.896
7314.86	-27619.3	63	4.5	134.63	134.294	-9.75222e+07	134.294
7314.86	-27617.8	63	6	128.181	134.294	-9.75222e+07	134.294
7314.86	-27616.3	63	7.5	128.032	124.659	-2.82307e+08	124.659
7314.86	-27614.8	63	9	143.173	142.725	6.41656e+07	142.725			142.725	6.41656e+07	6.41656e+07	6.41656e+07
7314.86	-27613.3	63	10.5	125.858	132.487	-1.32172e+08	132.487
7314.86	-27611.8	63	12	126.082	131.283	-1.55269e+08	131.283
7314.86	-27610.3	63	13.5	135.978	137.305	-3.97755e+07	137.305
7314.86	-27608.8	63	15	147.972	152.963	2.60495e+08	152.963			152.963	2.60495e+08	2.60495e+08	2.60495e+08	2.60495e+08
7314.86	-27607.3	63	16.5	161.089	177.654	7.34006e+08	177.654			177.654	7.34006e+08	7.34006e+08	7.34006e+08	7.34006e+08
7314.86	-27605.8	63	18	158.392	166.211	5.14572e+08	166.211			166.211	5.14572e+08	5.14572e+08	5.14572e+08	5.14572e+08
7314.86	-27604.3	63	19.5	157.191	163.803	4.68377e+08	163.803			163.803	4.68377e+08	4.68377e+08	4.68377e+08	4.68377e+08
7314.86	-27602.8	63	21	146.174	168.62	5.60766e+08	168.62			168.62	5.60766e+08	5.60766e+08	5.60766e+08	5.60766e+08
7314.86	-27601.3	63	22.5	150.521	148.145	1.68107e+08	148.145			148.145	1.68107e+08	1.68107e+08	1.68107e+08	1.68107e+08
7314.86	-27599.8	63	24	149.32	153.565	2.72048e+08	153.565			153.565	2.72048e+08	2.72048e+08	2.72048e+08	2.72048e+08
7314.86	-27598.3	63	25.5	163.939	172.234	6.30065e+08	172.234			172.234	6.30065e+08	6.30065e+08	6.30065e+08	6.30065e+08
7314.86	-27596.8	63	27	181.555	178.256	7.45551e+08	178.256			178.256	7.45551e+08	7.45551e+08	7.45551e+08	7.45551e+08
7314.86	-27595.3	63	28.5	168.211	165.007	4.91475e+08	165.007			165.007	4.91475e+08	4.91475e+08	4.91475e+08	4.91475e+08
7314.86	-27593.8	63	30	157.642	169.223	5.72319e+08	169.223			169.223	5.72319e+08	5.72319e+08	5.72319e+08	5.72319e+08
7314.86	-27592.3	63	31.5	178.632	196.322	1.09202e+09	196.322			196.322	1.09202e+09	1.09202e+09	1.09202e+09	1.09202e+09	1.09202e+09
7314.86	-27590.8	63	33	178.705	185.482	8.84142e+08	185.482			185.482	8.84142e+08	8.84142e+08	8.84142e+08	8.84142e+08
7314.86	-27589.3	63	34.5	168.285	176.449	7.10909e+08	176.449			176.449	7.10909e+08	7.10909e+08	7.10909e+08	7.10909e+08
7314.86	-27587.8	63	36	165.063	162.598	4.4528e+08	162.598			162.598	4.4528e+08	4.4528e+08	4.4528e+08	4.4528e+08
7314.86	-27586.3	63	37.5	168.885	181.869	8.1485e+08	181.869			181.869	8.1485e+08	8.1485e+08	8.1485e+08	8.1485e+08
7314.86	-27584.8	63	39	165.211	178.858	7.57103e+08	178.858			178.858	7.57103e+08	7.57103e+08	7.57103e+08	7.57103e+08
7314.86	-27583.3	63	40.5	150.145	150.554	2.14301e+08	150.554			150.554	2.14301e+08	2.14301e+08	2.14301e+08	2.14301e+08
7314.86	-27581.8	63	42	149.92	148.145	1.68107e+08	148.145			148.145	1.68107e+08	1.68107e+08	1.68107e+08	1.68107e+08
7314.86	-27580.3	63	43.5	151.57	149.35	1.91204e+08	149.35			149.35	1.91204e+08	1.91204e+08	1.91204e+08	1.91204e+08
7314.86	-27578.8	63	45	153.069	158.985	3.75989e+08	158.985			158.985	3.75989e+08	3.75989e+08	3.75989e+08	3.75989e+08
7314.86	-27577.3	63	46.5	150.37	161.394	4.22183e+08	161.394			161.394	4.22183e+08	4.22183e+08	4.22183e+08	4.22183e+08
7314.86	-27575.8	63	48	134.853	151.156	2.25846e+08	151.156			151.156	2.25846e+08	2.25846e+08	2.25846e+08	2.25846e+08
7314.86	-27574.3	63	49.5	146.097	141.521	4.10609e+07	141.521			141.521	4.10609e+07	4.10609e+07	4.10609e+07
7314.86	-27572.8	63	51	142.574	152.36	2.48943e+08	152.36			152.36	2.48943e+08	2.48943e+08	2.48943e+08	2.48943e+08
7314.86	-27571.3	63	52.5	151.193	156.576	3.29787e+08	156.576			156.576	3.29787e+08	3.29787e+08	3.29787e+08	3.29787e+08
7314.86	-27569.8	63	54	138.002	134.896	-8.59773e+07	134.896
7314.86	-27568.3	63	55.5	145.499	164.405	4.7993e+08	164.405			164.405	4.7993e+08	4.7993e+08	4.7993e+08	4.7993e+08
7316.36	-27635.8	63	57	137.177	130.681	-1.66821e+08	130.681
7316.36	-27634.3	63	58.5	133.054	133.692	-1.09074e+08	133.692
7316.36	-27632.8	63	60	126.981	131.283	-1.55269e+08	131.283
7316.36	-27631.3	63	61.5	140.627	149.952	2.02749e+08	149.952			149.952	2.02749e+08	2.02749e+08	2.02749e+08	2.02749e+08
7316.36	-27629.8	63	63	138.004	139.112	-5.13342e+06	139.112
7316.36	-27628.3	63	64.5	143.175	145.134	1.1036e+08	145.134			145.134	1.1036e+08	1.1036e+08	1.1036e+08	1.1036e+08
7316.36	-27626.8	64.5	0	117.237	119.239	-3.86248e+08	119.239
7316.36	-27625.3	64.5	1.5	133.877	141.521	4.10609e+07	141.521			141.521	4.10609e+07	4.10609e+07	4.10609e+07
7316.36	-27623.8	64.5	3	130.507	133.692	-1.09074e+08	133.692
7316.36	-27622.3	64.5	4.5	139.801	145.134	1.1036e+08	145.134			145.134	1.1036e+08	1.1036e+08	1.1036e+08	1.1036e+08
7316.36	-27620.8	64.5	6	135.979	128.874	-2.01463e+08	128.874
7316.36	-27619.3	64.5	7.5	130.429	138.51	-1.66783e+07	138.51
7316.36	-27617.8	64.5	9	132.232	155.974	3.18242e+08	155.974			155.974	3.18242e+08	3.18242e+08	3.18242e+08	3.18242e+08
7316.36	-27616.3	64.5	10.5	127.657	125.261	-2.70762e+08	125.261
7316.36	-27614.8	64.5	12	128.184	134.294	-9.75222e+07	134.294
7316.36	-27613.3	64.5	13.5	148.647	145.134	1.1036e+08	145.134			145.134	1.1036e+08	1.1036e+08	1.1036e+08	1.1036e+08
7316.36	-27611.8	64.5	15	156.368	155.372	3.0669e+08	155.372			155.372	3.0669e+08	3.0669e+08	3.0669e+08	3.0669e+08
7316.36	-27610.3	64.5	16.5	172.784	181.267	8.03298e+08	181.267			181.267	8.03298e+08	8.03298e+08	8.03298e+08	8.03298e+08
7316.36	-27608.8	64.5	18	150.446	172.234	6.30065e+08	172.234			172.234	6.30065e+08	6.30065e+08	6.30065e+08	6.30065e+08
7316.36	-27607.3	64.5	19.5	142.873	147.543	1.56554e+08	147.543			147.543	1.56554e+08	1.56554e+08	1.56554e+08	1.56554e+08
7316.36	-27605.8	64.5	21	151.868	149.35	1.91204e+08	149.35			149.35	1.91204e+08	1.91204e+08	1.91204e+08	1.91204e+08
7316.36	-27604.3	64.5	22.5	143.399	142.123	5.26133e+07	142.123			142.123	5.26133e+07	5.26133e+07	5.26133e+07
7316.36	-27602.8	64.5	24	122.934	117.432	-4.20898e+08	117.432
7316.36	-27601.3	64.5	25.5	148.422	155.372	3.0669e+08	155.372			155.372	3.0669e+08	3.0669e+08	3.0669e+08	3.0669e+08
7316.36	-27599.8	64.5	27	169.485	179.46	7.68648e+08	179.46			179.46	7.68648e+08	7.68648e+08	7.68648e+08	7.68648e+08
7316.36	-27598.3	64.5	28.5	182.754	191.504	9.99628e+08	191.504			191.504	9.99628e+08	9.99628e+08	9.99628e+08	9.99628e+08
7316.36	-27596.8	64.5	30	182.529	186.687	9.07239e+08	186.687			186.687	9.07239e+08	9.07239e+08	9.07239e+08	9.07239e+08
7316.36	-27595.3	64.5	31.5	174.434	154.77	2.95145e+08	154.77			154.77	2.95145e+08	2.95145e+08	2.95145e+08	2.95145e+08
7316.36	-27593.8	64.5	33	169.785	183.074	8.37947e+08	183.074			183.074	8.37947e+08	8.37947e+08	8.37947e+08	8.37947e+08
7316.36	-27592.3	64.5	34.5	174.806	168.62	5.60766e+08	168.62			168.62	5.60766e+08	5.60766e+08	5.60766e+08	5.60766e+08
7316.36	-27590.8	64.5	36	166.187	180.665	7.91753e+08	180.665			180.665	7.91753e+08	7.91753e+08	7.91753e+08	7.91753e+08
7316.36	-27589.3	64.5	37.5	184.777	175.847	6.99357e+08	175.847			175.847	6.99357e+08	6.99357e+08	6.99357e+08	6.99357e+08
7316.36	-27587.8	64.5	39	168.886	161.996	4.33728e+08	161.996			161.996	4.33728e+08	4.33728e+08	4.33728e+08	4.33728e+08
7316.36	-27586.3	64.5	40.5	156.518	175.847	6.99357e+08	175.847			175.847	6.99357e+08	6.99357e+08	6.99357e+08	6.99357e+08
7316.36	-27584.8	64.5	42	156.368	154.77	2.95145e+08	154.77			154.77	2.95145e+08	2.95145e+08	2.95145e+08	2.95145e+08
7316.36	-27583.3	64.5	43.5	164.688	158.383	3.64436e+08	158.383			158.383	3.64436e+08	3.64436e+08	3.64436e+08	3.64436e+08
7316.36	-27581.8	64.5	45	177.055	184.88	8.72589e+08	184.88			184.88	8.72589e+08	8.72589e+08	8.72589e+08	8.72589e+08
7316.36	-27580.3	64.5	46.5	153.144	156.576	3.29787e+08	156.576			156.576	3.29787e+08	3.29787e+08	3.29787e+08	3.29787e+08
7316.36	-27578.8	64.5	48	154.119	162.598	4.4528e+08	162.598			162.598	4.4528e+08	4.4528e+08	4.4528e+08	4.4528e+08
7316.36	-27577.3	64.5	49.5	138.151	136.101	-6.28801e+07	136.101
7316.36	-27575.8	64.5	51	145.497	154.77	2.95145e+08	154.77			154.77	2.95145e+08	2.95145e+08	2.95145e+08	2.95145e+08
7316.36	-27574.3	64.5	52.5	143.849	143.93	8.72628e+07	143.93			143.93	8.72628e+07	8.72628e+07	8.72628e+07
7316.36	-27572.8	64.5	54	141.151	154.167	2.83593e+08	154.167			154.167	2.83593e+08	2.83593e+08	2.83593e+08	2.83593e+08
7316.36	-27571.3	64.5	55.5	143.548	149.35	1.91204e+08	149.35			149.35	1.91204e+08	1.91204e+08	1.91204e+08	1.91204e+08
7316.36	-27569.8	64.5	57	137.253	144.532	9.88076e+07	144.532			144.532	9.88076e+07	9.88076e+07	9.88076e+07
7316.36	-27568.3	64.5	58.5	126.158	130.079	-1.78366e+08	130.079
7317.86	-27635.8	64.5	60	120.011	133.692	-1.09074e+08	133.692
7317.86	-27634.3	64.5	61.5	128.032	124.056	-2.93859e+08	124.056
7317.86	-27632.8	64.5	63	127.508	139.714	6.4189e+06	139.714			139.714	6.4189e+06	6.4189e+06
7317.86	-27631.3	64.5	64.5	133.279	122.25	-3.28501e+08	122.25
			COUNT=	1936	1936	1936	1936			1394	1394	1394	1379	1285	1017	756	9	0
			AVERAGE=							1045.57	1.73784e+10	1.73784e+10	1.75674e+10	1.88482e+10	2.37097e+10	2.97976e+10	1.14316e+11
			STDEV=							1066.31	2.04492e+10	2.04492e+10	2.04793e+10	2.06402e+10	2.06143e+10	2.06104e+10	1.11535e+10
			RSD=							101.984	117.67	117.67	116.576	109.507	86.9449	69.1682	9.75675
			% area (pixels)=									72.0041	71.2293	66.374	52.531	39.0496	0.464876
											>0	>1*10^6	>1*10^7	>1*10^8	>1*10^9	>1*10^10	>1*10^11
														13.843	13.4814

## Sheet: fig 6 non SERS
x co-ordinate	y co-ordinate	wavenumber	intensity
10131.1	-27422.6	18.7135	8.39936			912.957	210.603		914.571	247.818		916.185	230.827		917.799	224.675		Showing CV peak at 915 cm-1 for 8 positions on nonSERS substrate
10133.1	-27420.3	18.7135	8.39936			912.957	215.249		914.571	233.878		916.185	246.319		917.799	260.313		0.1M CV
10135.1	-27418.1	18.7135	8.39936			912.957	195.118		914.571	232.33		916.185	215.335		917.799	220.027		1 second
10137.1	-27415.8	18.7135	9.79926			912.957	221.443		914.571	215.292		916.185	218.433		917.799	240.17		5% laser power (10 mW)
10139	-27413.5	18.7135	9.79926			912.957	272.546		914.571	295.833		916.185	298.99		917.799	314.545
10141	-27411.3	18.7135	5.59958			912.957	376.299		914.571	452.268		916.185	484.891		917.799	460.197
10143	-27409	18.7135	2.79979			912.957	215.249		914.571	243.172		916.185	272.655		917.799	257.214
10145	-27406.8	18.7135	8.39936			912.957	176.535		914.571	209.097		916.185	185.901		917.799	199.883
10131.1	-27422.6	20.4994	2.80015				235.38			266.211			269.169			272.128		260.722
10133.1	-27420.3	20.4994	8.40045
10135.1	-27418.1	20.4994	7.00037
10137.1	-27415.8	20.4994	18.201
10139	-27413.5	20.4994	8.40045
10141	-27411.3	20.4994	15.4008
10143	-27409	20.4994	8.40045
10145	-27406.8	20.4994	1.40007
10131.1	-27422.6	22.285	9.80179
10133.1	-27420.3	22.285	12.6023
10135.1	-27418.1	22.285	12.6023
10137.1	-27415.8	22.285	9.80179
10139	-27413.5	22.285	0
10141	-27411.3	22.285	12.6023
10143	-27409	22.285	16.8031
10145	-27406.8	22.285	9.80179
10131.1	-27422.6	24.0704	11.2035
10133.1	-27420.3	24.0704	11.2035
10135.1	-27418.1	24.0704	2.80088
10137.1	-27415.8	24.0704	2.80088
10139	-27413.5	24.0704	9.80308
10141	-27411.3	24.0704	22.407
10143	-27409	24.0704	8.40264
10145	-27406.8	24.0704	0
10131.1	-27422.6	25.8555	2.80125
10133.1	-27420.3	25.8555	7.00312
10135.1	-27418.1	25.8555	4.20187
10137.1	-27415.8	25.8555	7.00312
10139	-27413.5	25.8555	7.00312
10141	-27411.3	25.8555	14.0062
10143	-27409	25.8555	4.20187
10145	-27406.8	25.8555	5.6025
10131.1	-27422.6	27.6404	9.80567
10133.1	-27420.3	27.6404	14.0081
10135.1	-27418.1	27.6404	14.0081
10137.1	-27415.8	27.6404	0
10139	-27413.5	27.6404	14.0081
10141	-27411.3	27.6404	9.80567
10143	-27409	27.6404	14.0081
10145	-27406.8	27.6404	16.8097
10131.1	-27422.6	29.4251	4.20299
10133.1	-27420.3	29.4251	11.208
10135.1	-27418.1	29.4251	0
10137.1	-27415.8	29.4251	4.20299
10139	-27413.5	29.4251	11.208
10141	-27411.3	29.4251	8.40599
10143	-27409	29.4251	9.80698
10145	-27406.8	29.4251	12.609
10131.1	-27422.6	31.2096	8.40712
10133.1	-27420.3	31.2096	5.60475
10135.1	-27418.1	31.2096	18.2154
10137.1	-27415.8	31.2096	12.6107
10139	-27413.5	31.2096	2.80237
10141	-27411.3	31.2096	15.413
10143	-27409	31.2096	2.80237
10145	-27406.8	31.2096	14.0119
10131.1	-27422.6	32.9938	11.211
10133.1	-27420.3	32.9938	11.211
10135.1	-27418.1	32.9938	7.00688
10137.1	-27415.8	32.9938	16.8165
10139	-27413.5	32.9938	12.6124
10141	-27411.3	32.9938	11.211
10143	-27409	32.9938	8.40826
10145	-27406.8	32.9938	7.00688
10131.1	-27422.6	34.7777	-1.40157
10133.1	-27420.3	34.7777	4.2047
10135.1	-27418.1	34.7777	2.80314
10137.1	-27415.8	34.7777	8.40941
10139	-27413.5	34.7777	9.81097
10141	-27411.3	34.7777	15.4172
10143	-27409	34.7777	1.40157
10145	-27406.8	34.7777	14.0157
10131.1	-27422.6	36.5614	15.4194
10133.1	-27420.3	36.5614	15.4194
10135.1	-27418.1	36.5614	5.60704
10137.1	-27415.8	36.5614	4.20528
10139	-27413.5	36.5614	18.2229
10141	-27411.3	36.5614	15.4194
10143	-27409	36.5614	-1.40176
10145	-27406.8	36.5614	7.0088
10131.1	-27422.6	38.3449	8.41173
10133.1	-27420.3	38.3449	2.80391
10135.1	-27418.1	38.3449	8.41173
10137.1	-27415.8	38.3449	7.00977
10139	-27413.5	38.3449	2.80391
10141	-27411.3	38.3449	7.00977
10143	-27409	38.3449	5.60782
10145	-27406.8	38.3449	8.41173
10131.1	-27422.6	40.1281	8.4129
10133.1	-27420.3	40.1281	7.01075
10135.1	-27418.1	40.1281	9.81505
10137.1	-27415.8	40.1281	5.6086
10139	-27413.5	40.1281	4.20645
10141	-27411.3	40.1281	21.0322
10143	-27409	40.1281	14.0215
10145	-27406.8	40.1281	8.4129
10131.1	-27422.6	41.9111	15.4258
10133.1	-27420.3	41.9111	11.2188
10135.1	-27418.1	41.9111	8.41408
10137.1	-27415.8	41.9111	9.81643
10139	-27413.5	41.9111	15.4258
10141	-27411.3	41.9111	11.2188
10143	-27409	41.9111	12.6211
10145	-27406.8	41.9111	2.80469
10131.1	-27422.6	43.6938	11.2204
10133.1	-27420.3	43.6938	12.6229
10135.1	-27418.1	43.6938	9.81781
10137.1	-27415.8	43.6938	1.40254
10139	-27413.5	43.6938	2.80509
10141	-27411.3	43.6938	12.6229
10143	-27409	43.6938	11.2204
10145	-27406.8	43.6938	8.41527
10131.1	-27422.6	45.4763	7.01372
10133.1	-27420.3	45.4763	15.4302
10135.1	-27418.1	45.4763	4.20823
10137.1	-27415.8	45.4763	4.20823
10139	-27413.5	45.4763	7.01372
10141	-27411.3	45.4763	16.8329
10143	-27409	45.4763	1.40274
10145	-27406.8	45.4763	15.4302
10131.1	-27422.6	47.2585	16.8353
10133.1	-27420.3	47.2585	16.8353
10135.1	-27418.1	47.2585	1.40294
10137.1	-27415.8	47.2585	7.01472
10139	-27413.5	47.2585	16.8353
10141	-27411.3	47.2585	11.2236
10143	-27409	47.2585	12.6265
10145	-27406.8	47.2585	5.61178
10131.1	-27422.6	49.0405	2.80629
10133.1	-27420.3	49.0405	11.2252
10135.1	-27418.1	49.0405	15.4346
10137.1	-27415.8	49.0405	16.8377
10139	-27413.5	49.0405	1.40315
10141	-27411.3	49.0405	28.0629
10143	-27409	49.0405	1.40315
10145	-27406.8	49.0405	8.41887
10131.1	-27422.6	50.8222	4.21005
10133.1	-27420.3	50.8222	18.2435
10135.1	-27418.1	50.8222	4.21005
10137.1	-27415.8	50.8222	11.2268
10139	-27413.5	50.8222	15.4368
10141	-27411.3	50.8222	18.2435
10143	-27409	50.8222	11.2268
10145	-27406.8	50.8222	14.0335
10131.1	-27422.6	52.6037	9.82487
10133.1	-27420.3	52.6037	9.82487
10135.1	-27418.1	52.6037	14.0355
10137.1	-27415.8	52.6037	5.61421
10139	-27413.5	52.6037	1.40355
10141	-27411.3	52.6037	18.2462
10143	-27409	52.6037	2.80711
10145	-27406.8	52.6037	12.632
10131.1	-27422.6	54.3849	11.2301
10133.1	-27420.3	54.3849	8.42255
10135.1	-27418.1	54.3849	12.6338
10137.1	-27415.8	54.3849	2.80752
10139	-27413.5	54.3849	5.61503
10141	-27411.3	54.3849	14.0376
10143	-27409	54.3849	2.80752
10145	-27406.8	54.3849	16.8451
10131.1	-27422.6	56.1658	15.4436
10133.1	-27420.3	56.1658	2.80793
10135.1	-27418.1	56.1658	2.80793
10137.1	-27415.8	56.1658	7.01982
10139	-27413.5	56.1658	15.4436
10141	-27411.3	56.1658	11.2317
10143	-27409	56.1658	0
10145	-27406.8	56.1658	5.61586
10131.1	-27422.6	57.9465	11.2334
10133.1	-27420.3	57.9465	-1.40417
10135.1	-27418.1	57.9465	5.61669
10137.1	-27415.8	57.9465	15.4459
10139	-27413.5	57.9465	9.82921
10141	-27411.3	57.9465	19.6584
10143	-27409	57.9465	4.21252
10145	-27406.8	57.9465	9.82921
10131.1	-27422.6	59.7269	7.02191
10133.1	-27420.3	59.7269	2.80876
10135.1	-27418.1	59.7269	14.0438
10137.1	-27415.8	59.7269	5.61753
10139	-27413.5	59.7269	11.2351
10141	-27411.3	59.7269	5.61753
10143	-27409	59.7269	12.6394
10145	-27406.8	59.7269	4.21314
10131.1	-27422.6	61.507	11.2367
10133.1	-27420.3	61.507	11.2367
10135.1	-27418.1	61.507	5.61837
10137.1	-27415.8	61.507	16.8551
10139	-27413.5	61.507	5.61837
10141	-27411.3	61.507	15.4505
10143	-27409	61.507	5.61837
10145	-27406.8	61.507	7.02296
10131.1	-27422.6	63.2869	4.21441
10133.1	-27420.3	63.2869	4.21441
10135.1	-27418.1	63.2869	8.42882
10137.1	-27415.8	63.2869	0
10139	-27413.5	63.2869	11.2384
10141	-27411.3	63.2869	19.6672
10143	-27409	63.2869	9.83362
10145	-27406.8	63.2869	15.4528
10131.1	-27422.6	65.0665	15.4552
10133.1	-27420.3	65.0665	15.4552
10135.1	-27418.1	65.0665	5.62006
10137.1	-27415.8	65.0665	12.6451
10139	-27413.5	65.0665	18.2652
10141	-27411.3	65.0665	14.0502
10143	-27409	65.0665	8.43009
10145	-27406.8	65.0665	8.43009
10131.1	-27422.6	66.8459	7.02614
10133.1	-27420.3	66.8459	15.4575
10135.1	-27418.1	66.8459	7.02614
10137.1	-27415.8	66.8459	4.21569
10139	-27413.5	66.8459	15.4575
10141	-27411.3	66.8459	15.4575
10143	-27409	66.8459	9.8366
10145	-27406.8	66.8459	9.8366
10131.1	-27422.6	68.6249	5.62177
10133.1	-27420.3	68.6249	14.0544
10135.1	-27418.1	68.6249	5.62177
10137.1	-27415.8	68.6249	2.81089
10139	-27413.5	68.6249	15.4599
10141	-27411.3	68.6249	4.21633
10143	-27409	68.6249	8.43266
10145	-27406.8	68.6249	5.62177
10131.1	-27422.6	70.4037	18.2736
10133.1	-27420.3	70.4037	9.83962
10135.1	-27418.1	70.4037	2.81132
10137.1	-27415.8	70.4037	5.62264
10139	-27413.5	70.4037	16.8679
10141	-27411.3	70.4037	16.8679
10143	-27409	70.4037	12.6509
10145	-27406.8	70.4037	11.2453
10131.1	-27422.6	72.1822	12.6529
10133.1	-27420.3	72.1822	12.6529
10135.1	-27418.1	72.1822	7.02938
10137.1	-27415.8	72.1822	1.40588
10139	-27413.5	72.1822	11.247
10141	-27411.3	72.1822	15.4646
10143	-27409	72.1822	11.247
10145	-27406.8	72.1822	12.6529
10131.1	-27422.6	73.9605	2.81219
10133.1	-27420.3	73.9605	2.81219
10135.1	-27418.1	73.9605	11.2488
10137.1	-27415.8	73.9605	16.8731
10139	-27413.5	73.9605	12.6549
10141	-27411.3	73.9605	19.6853
10143	-27409	73.9605	7.03047
10145	-27406.8	73.9605	-2.81219
10131.1	-27422.6	75.7385	9.8442
10133.1	-27420.3	75.7385	11.2505
10135.1	-27418.1	75.7385	5.62526
10137.1	-27415.8	75.7385	15.4695
10139	-27413.5	75.7385	9.8442
10141	-27411.3	75.7385	16.8758
10143	-27409	75.7385	8.43789
10145	-27406.8	75.7385	8.43789
10131.1	-27422.6	77.5162	5.62614
10133.1	-27420.3	77.5162	5.62614
10135.1	-27418.1	77.5162	2.81307
10137.1	-27415.8	77.5162	5.62614
10139	-27413.5	77.5162	9.84574
10141	-27411.3	77.5162	15.4719
10143	-27409	77.5162	18.285
10145	-27406.8	77.5162	4.2196
10131.1	-27422.6	79.2936	5.62702
10133.1	-27420.3	79.2936	7.03378
10135.1	-27418.1	79.2936	9.84729
10137.1	-27415.8	79.2936	14.0676
10139	-27413.5	79.2936	2.81351
10141	-27411.3	79.2936	15.4743
10143	-27409	79.2936	14.0676
10145	-27406.8	79.2936	16.8811
10131.1	-27422.6	81.0707	12.6628
10133.1	-27420.3	81.0707	8.44187
10135.1	-27418.1	81.0707	8.44187
10137.1	-27415.8	81.0707	9.84885
10139	-27413.5	81.0707	18.2907
10141	-27411.3	81.0707	14.0698
10143	-27409	81.0707	9.84885
10145	-27406.8	81.0707	8.44187
10131.1	-27422.6	82.8476	11.2576
10133.1	-27420.3	82.8476	2.8144
10135.1	-27418.1	82.8476	-1.4072
10137.1	-27415.8	82.8476	4.22161
10139	-27413.5	82.8476	7.03601
10141	-27411.3	82.8476	21.108
10143	-27409	82.8476	11.2576
10145	-27406.8	82.8476	12.6648
10131.1	-27422.6	84.6242	5.62971
10133.1	-27420.3	84.6242	4.22228
10135.1	-27418.1	84.6242	9.85199
10137.1	-27415.8	84.6242	2.81485
10139	-27413.5	84.6242	9.85199
10141	-27411.3	84.6242	15.4817
10143	-27409	84.6242	15.4817
10145	-27406.8	84.6242	11.2594
10131.1	-27422.6	86.4004	12.6689
10133.1	-27420.3	86.4004	0
10135.1	-27418.1	86.4004	11.2612
10137.1	-27415.8	86.4004	14.0765
10139	-27413.5	86.4004	12.6689
10141	-27411.3	86.4004	21.1148
10143	-27409	86.4004	2.81531
10145	-27406.8	86.4004	7.03826
10131.1	-27422.6	88.1764	7.0394
10133.1	-27420.3	88.1764	14.0788
10135.1	-27418.1	88.1764	14.0788
10137.1	-27415.8	88.1764	11.263
10139	-27413.5	88.1764	7.0394
10141	-27411.3	88.1764	15.4867
10143	-27409	88.1764	12.6709
10145	-27406.8	88.1764	7.0394
10131.1	-27422.6	89.9522	2.81622
10133.1	-27420.3	89.9522	8.44865
10135.1	-27418.1	89.9522	12.673
10137.1	-27415.8	89.9522	8.44865
10139	-27413.5	89.9522	14.0811
10141	-27411.3	89.9522	18.3054
10143	-27409	89.9522	4.22432
10145	-27406.8	89.9522	14.0811
10131.1	-27422.6	91.7276	8.45002
10133.1	-27420.3	91.7276	7.04168
10135.1	-27418.1	91.7276	2.81667
10137.1	-27415.8	91.7276	8.45002
10139	-27413.5	91.7276	11.2667
10141	-27411.3	91.7276	22.5334
10143	-27409	91.7276	7.04168
10145	-27406.8	91.7276	16.9
10131.1	-27422.6	93.5027	7.04283
10133.1	-27420.3	93.5027	8.4514
10135.1	-27418.1	93.5027	1.40857
10137.1	-27415.8	93.5027	14.0857
10139	-27413.5	93.5027	8.4514
10141	-27411.3	93.5027	18.3114
10143	-27409	93.5027	7.04283
10145	-27406.8	93.5027	7.04283
10131.1	-27422.6	95.2776	12.6792
10133.1	-27420.3	95.2776	5.63519
10135.1	-27418.1	95.2776	8.45279
10137.1	-27415.8	95.2776	7.04399
10139	-27413.5	95.2776	11.2704
10141	-27411.3	95.2776	15.4968
10143	-27409	95.2776	4.22639
10145	-27406.8	95.2776	5.63519
10131.1	-27422.6	97.0522	12.6813
10133.1	-27420.3	97.0522	14.0903
10135.1	-27418.1	97.0522	5.63612
10137.1	-27415.8	97.0522	7.04515
10139	-27413.5	97.0522	9.86321
10141	-27411.3	97.0522	19.7264
10143	-27409	97.0522	16.9084
10145	-27406.8	97.0522	11.2722
10131.1	-27422.6	98.8264	23.9575
10133.1	-27420.3	98.8264	12.6834
10135.1	-27418.1	98.8264	15.5019
10137.1	-27415.8	98.8264	9.86484
10139	-27413.5	98.8264	16.9111
10141	-27411.3	98.8264	15.5019
10143	-27409	98.8264	9.86484
10145	-27406.8	98.8264	8.45557
10131.1	-27422.6	100.6	7.04748
10133.1	-27420.3	100.6	11.276
10135.1	-27418.1	100.6	9.86648
10137.1	-27415.8	100.6	7.04748
10139	-27413.5	100.6	7.04748
10141	-27411.3	100.6	21.1424
10143	-27409	100.6	8.45698
10145	-27406.8	100.6	11.276
10131.1	-27422.6	102.374	4.22919
10133.1	-27420.3	102.374	11.2779
10135.1	-27418.1	102.374	9.86812
10137.1	-27415.8	102.374	5.63893
10139	-27413.5	102.374	9.86812
10141	-27411.3	102.374	12.6876
10143	-27409	102.374	14.0973
10145	-27406.8	102.374	18.3265
10131.1	-27422.6	104.147	16.9196
10133.1	-27420.3	104.147	2.81993
10135.1	-27418.1	104.147	4.2299
10137.1	-27415.8	104.147	14.0997
10139	-27413.5	104.147	16.9196
10141	-27411.3	104.147	14.0997
10143	-27409	104.147	15.5096
10145	-27406.8	104.147	8.4598
10131.1	-27422.6	105.921	21.1531
10133.1	-27420.3	105.921	31.0245
10135.1	-27418.1	105.921	9.87143
10137.1	-27415.8	105.921	18.3327
10139	-27413.5	105.921	7.05102
10141	-27411.3	105.921	18.3327
10143	-27409	105.921	11.2816
10145	-27406.8	105.921	12.6918
10131.1	-27422.6	107.693	9.87309
10133.1	-27420.3	107.693	8.46265
10135.1	-27418.1	107.693	14.1044
10137.1	-27415.8	107.693	4.23133
10139	-27413.5	107.693	18.3357
10141	-27411.3	107.693	21.1566
10143	-27409	107.693	15.5149
10145	-27406.8	107.693	12.694
10131.1	-27422.6	109.466	22.5709
10133.1	-27420.3	109.466	8.46409
10135.1	-27418.1	109.466	7.0534
10137.1	-27415.8	109.466	11.2854
10139	-27413.5	109.466	22.5709
10141	-27411.3	109.466	26.8029
10143	-27409	109.466	8.46409
10145	-27406.8	109.466	15.5175
10131.1	-27422.6	111.238	16.931
10133.1	-27420.3	111.238	18.342
10135.1	-27418.1	111.238	18.342
10137.1	-27415.8	111.238	18.342
10139	-27413.5	111.238	18.342
10141	-27411.3	111.238	29.6293
10143	-27409	111.238	15.5201
10145	-27406.8	111.238	15.5201
10131.1	-27422.6	113.01	16.9339
10133.1	-27420.3	113.01	21.1674
10135.1	-27418.1	113.01	14.1116
10137.1	-27415.8	113.01	18.3451
10139	-27413.5	113.01	18.3451
10141	-27411.3	113.01	35.279
10143	-27409	113.01	14.1116
10145	-27406.8	113.01	16.9339
10131.1	-27422.6	114.782	25.4053
10133.1	-27420.3	114.782	18.3482
10135.1	-27418.1	114.782	18.3482
10137.1	-27415.8	114.782	15.5254
10139	-27413.5	114.782	29.6395
10141	-27411.3	114.782	31.0509
10143	-27409	114.782	29.6395
10145	-27406.8	114.782	28.2281
10131.1	-27422.6	116.553	26.8213
10133.1	-27420.3	116.553	22.5863
10135.1	-27418.1	116.553	18.3514
10137.1	-27415.8	116.553	35.2911
10139	-27413.5	116.553	25.4096
10141	-27411.3	116.553	47.9959
10143	-27409	116.553	33.8795
10145	-27406.8	116.553	31.0562
10131.1	-27422.6	118.324	22.5902
10133.1	-27420.3	118.324	39.5329
10135.1	-27418.1	118.324	21.1783
10137.1	-27415.8	118.324	33.8853
10139	-27413.5	118.324	31.0616
10141	-27411.3	118.324	66.3588
10143	-27409	118.324	39.5329
10145	-27406.8	118.324	26.8259
10131.1	-27422.6	120.094	40.9519
10133.1	-27420.3	120.094	35.3033
10135.1	-27418.1	120.094	40.9519
10137.1	-27415.8	120.094	40.9519
10139	-27413.5	120.094	32.4791
10141	-27411.3	120.094	80.4916
10143	-27409	120.094	25.4184
10145	-27406.8	120.094	36.7155
10131.1	-27422.6	121.865	39.5466
10133.1	-27420.3	121.865	49.4332
10135.1	-27418.1	121.865	28.2476
10137.1	-27415.8	121.865	31.0723
10139	-27413.5	121.865	40.959
10141	-27411.3	121.865	80.5056
10143	-27409	121.865	35.3095
10145	-27406.8	121.865	39.5466
10131.1	-27422.6	123.635	38.1409
10133.1	-27420.3	123.635	35.3156
10135.1	-27418.1	123.635	29.6651
10137.1	-27415.8	123.635	36.7282
10139	-27413.5	123.635	42.3787
10141	-27411.3	123.635	87.5827
10143	-27409	123.635	35.3156
10145	-27406.8	123.635	31.0777
10131.1	-27422.6	125.405	45.2119
10133.1	-27420.3	125.405	36.7347
10135.1	-27418.1	125.405	35.3218
10137.1	-27415.8	125.405	36.7347
10139	-27413.5	125.405	52.2763
10141	-27411.3	125.405	89.0109
10143	-27409	125.405	70.6436
10145	-27406.8	125.405	32.496
10131.1	-27422.6	127.174	45.2198
10133.1	-27420.3	127.174	35.328
10135.1	-27418.1	127.174	45.2198
10137.1	-27415.8	127.174	31.0886
10139	-27413.5	127.174	53.6985
10141	-27411.3	127.174	93.2659
10143	-27409	127.174	43.8067
10145	-27406.8	127.174	38.1542
10131.1	-27422.6	128.943	48.0545
10133.1	-27420.3	128.943	38.1609
10135.1	-27418.1	128.943	29.6807
10137.1	-27415.8	128.943	29.6807
10139	-27413.5	128.943	48.0545
10141	-27411.3	128.943	97.5224
10143	-27409	128.943	48.0545
10145	-27406.8	128.943	40.9877
10131.1	-27422.6	130.712	50.8902
10133.1	-27420.3	130.712	62.1992
10135.1	-27418.1	130.712	40.9949
10137.1	-27415.8	130.712	39.5813
10139	-27413.5	130.712	66.44
10141	-27411.3	130.712	91.8852
10143	-27409	130.712	48.063
10145	-27406.8	130.712	42.4085
10131.1	-27422.6	132.481	55.1409
10133.1	-27420.3	132.481	48.0715
10135.1	-27418.1	132.481	49.4854
10137.1	-27415.8	132.481	52.3131
10139	-27413.5	132.481	50.8993
10141	-27411.3	132.481	98.9708
10143	-27409	132.481	49.4854
10145	-27406.8	132.481	36.7606
10131.1	-27422.6	134.249	39.5953
10133.1	-27420.3	134.249	48.0801
10135.1	-27418.1	134.249	43.8377
10137.1	-27415.8	134.249	43.8377
10139	-27413.5	134.249	62.2213
10141	-27411.3	134.249	89.0895
10143	-27409	134.249	55.1507
10145	-27406.8	134.249	42.4236
10131.1	-27422.6	136.017	38.188
10133.1	-27420.3	136.017	41.0168
10135.1	-27418.1	136.017	39.6024
10137.1	-27415.8	136.017	48.0886
10139	-27413.5	136.017	67.8898
10141	-27411.3	136.017	100.42
10143	-27409	136.017	52.3318
10145	-27406.8	136.017	32.5305
10131.1	-27422.6	137.784	41.0241
10133.1	-27420.3	137.784	39.6095
10135.1	-27418.1	137.784	53.7557
10137.1	-27415.8	137.784	42.4387
10139	-27413.5	137.784	69.3166
10141	-27411.3	137.784	110.341
10143	-27409	137.784	53.7557
10145	-27406.8	137.784	39.6095
10131.1	-27422.6	139.551	49.5207
10133.1	-27420.3	139.551	48.1059
10135.1	-27418.1	139.551	39.6166
10137.1	-27415.8	139.551	41.0315
10139	-27413.5	139.551	67.9142
10141	-27411.3	139.551	104.701
10143	-27409	139.551	67.9142
10145	-27406.8	139.551	39.6166
10131.1	-27422.6	141.318	56.6053
10133.1	-27420.3	141.318	58.0205
10135.1	-27418.1	141.318	50.9448
10137.1	-27415.8	141.318	49.5297
10139	-27413.5	141.318	67.9264
10141	-27411.3	141.318	116.041
10143	-27409	141.318	49.5297
10145	-27406.8	141.318	50.9448
10131.1	-27422.6	143.085	43.877
10133.1	-27420.3	143.085	39.6309
10135.1	-27418.1	143.085	52.3694
10137.1	-27415.8	143.085	48.1232
10139	-27413.5	143.085	79.2617
10141	-27411.3	143.085	110.4
10143	-27409	143.085	55.2001
10145	-27406.8	143.085	39.6309
10131.1	-27422.6	144.851	52.3788
10133.1	-27420.3	144.851	48.1319
10135.1	-27418.1	144.851	45.3006
10137.1	-27415.8	144.851	59.4571
10139	-27413.5	144.851	60.8727
10141	-27411.3	144.851	93.4325
10143	-27409	144.851	50.9632
10145	-27406.8	144.851	45.3006
10131.1	-27422.6	146.617	50.9725
10133.1	-27420.3	146.617	52.3884
10135.1	-27418.1	146.617	48.1406
10137.1	-27415.8	146.617	60.8838
10139	-27413.5	146.617	63.7156
10141	-27411.3	146.617	114.688
10143	-27409	146.617	62.2997
10145	-27406.8	146.617	46.7247
10131.1	-27422.6	148.383	49.5656
10133.1	-27420.3	148.383	55.2302
10135.1	-27418.1	148.383	48.1494
10137.1	-27415.8	148.383	56.6464
10139	-27413.5	148.383	73.6403
10141	-27411.3	148.383	104.796
10143	-27409	148.383	58.0625
10145	-27406.8	148.383	52.3979
10131.1	-27422.6	150.148	58.0731
10133.1	-27420.3	150.148	52.4075
10135.1	-27418.1	150.148	48.1582
10137.1	-27415.8	150.148	43.9089
10139	-27413.5	150.148	72.2373
10141	-27411.3	150.148	107.648
10143	-27409	150.148	49.5746
10145	-27406.8	150.148	46.7418
10131.1	-27422.6	151.913	55.2504
10133.1	-27420.3	151.913	53.8337
10135.1	-27418.1	151.913	58.0838
10137.1	-27415.8	151.913	46.7503
10139	-27413.5	151.913	60.9171
10141	-27411.3	151.913	99.1674
10143	-27409	151.913	62.3338
10145	-27406.8	151.913	46.7503
10131.1	-27422.6	153.678	53.8436
10133.1	-27420.3	153.678	56.6775
10135.1	-27418.1	153.678	42.5081
10137.1	-27415.8	153.678	58.0944
10139	-27413.5	153.678	82.1823
10141	-27411.3	153.678	106.27
10143	-27409	153.678	58.0944
10145	-27406.8	153.678	48.1759
10131.1	-27422.6	155.442	41.0987
10133.1	-27420.3	155.442	58.1051
10135.1	-27418.1	155.442	52.4363
10137.1	-27415.8	155.442	34.0127
10139	-27413.5	155.442	65.1911
10141	-27411.3	155.442	92.1178
10143	-27409	155.442	59.5223
10145	-27406.8	155.442	48.1847
10131.1	-27422.6	157.206	46.7762
10133.1	-27420.3	157.206	59.5333
10135.1	-27418.1	157.206	51.0285
10137.1	-27415.8	157.206	51.0285
10139	-27413.5	157.206	72.2904
10141	-27411.3	157.206	134.659
10143	-27409	157.206	58.1158
10145	-27406.8	157.206	49.6111
10131.1	-27422.6	158.97	53.8734
10133.1	-27420.3	158.97	58.1266
10135.1	-27418.1	158.97	45.3671
10137.1	-27415.8	158.97	45.3671
10139	-27413.5	158.97	60.962
10141	-27411.3	158.97	97.8228
10143	-27409	158.97	49.6202
10145	-27406.8	158.97	29.7721
10131.1	-27422.6	160.734	42.5395
10133.1	-27420.3	160.734	55.3014
10135.1	-27418.1	160.734	38.2856
10137.1	-27415.8	160.734	52.4654
10139	-27413.5	160.734	73.7352
10141	-27411.3	160.734	103.513
10143	-27409	160.734	63.8093
10145	-27406.8	160.734	46.7935
10131.1	-27422.6	162.497	49.6387
10133.1	-27420.3	162.497	51.0569
10135.1	-27418.1	162.497	58.1482
10137.1	-27415.8	162.497	45.3839
10139	-27413.5	162.497	66.6577
10141	-27411.3	162.497	130.479
10143	-27409	162.497	56.7299
10145	-27406.8	162.497	36.8744
10131.1	-27422.6	164.259	56.7405
10133.1	-27420.3	164.259	43.9739
10135.1	-27418.1	164.259	36.8813
10137.1	-27415.8	164.259	56.7405
10139	-27413.5	164.259	58.159
10141	-27411.3	164.259	116.318
10143	-27409	164.259	52.485
10145	-27406.8	164.259	51.0664
10131.1	-27422.6	166.022	46.8197
10133.1	-27420.3	166.022	51.076
10135.1	-27418.1	166.022	52.4948
10137.1	-27415.8	166.022	41.1445
10139	-27413.5	166.022	68.1013
10141	-27411.3	166.022	116.34
10143	-27409	166.022	56.7511
10145	-27406.8	166.022	46.8197
10131.1	-27422.6	167.784	48.2475
10133.1	-27420.3	167.784	49.6665
10135.1	-27418.1	167.784	48.2475
10137.1	-27415.8	167.784	51.0856
10139	-27413.5	167.784	73.7902
10141	-27411.3	167.784	102.171
10143	-27409	167.784	59.5998
10145	-27406.8	167.784	45.4094
10131.1	-27422.6	169.546	45.4179
10133.1	-27420.3	169.546	34.0634
10135.1	-27418.1	169.546	43.9986
10137.1	-27415.8	169.546	58.1917
10139	-27413.5	169.546	61.0303
10141	-27411.3	169.546	116.383
10143	-27409	169.546	41.16
10145	-27406.8	169.546	46.8372
10131.1	-27422.6	171.307	56.7831
10133.1	-27420.3	171.307	34.0698
10135.1	-27418.1	171.307	41.1677
10137.1	-27415.8	171.307	44.0069
10139	-27413.5	171.307	66.7201
10141	-27411.3	171.307	107.888
10143	-27409	171.307	69.5593
10145	-27406.8	171.307	35.4894
10131.1	-27422.6	173.068	65.3129
10133.1	-27420.3	173.068	56.7938
10135.1	-27418.1	173.068	48.2747
10137.1	-27415.8	173.068	53.9541
10139	-27413.5	173.068	66.7327
10141	-27411.3	173.068	103.649
10143	-27409	173.068	59.6335
10145	-27406.8	173.068	38.3358
10131.1	-27422.6	174.829	53.9643
10133.1	-27420.3	174.829	49.704
10135.1	-27418.1	174.829	41.1833
10137.1	-27415.8	174.829	45.4436
10139	-27413.5	174.829	65.3252
10141	-27411.3	174.829	113.609
10143	-27409	174.829	63.9051
10145	-27406.8	174.829	51.1241
10131.1	-27422.6	176.589	61.0764
10133.1	-27420.3	176.589	53.9745
10135.1	-27418.1	176.589	44.0319
10137.1	-27415.8	176.589	49.7134
10139	-27413.5	176.589	66.758
10141	-27411.3	176.589	126.414
10143	-27409	176.589	56.8153
10145	-27406.8	176.589	44.0319
10131.1	-27422.6	178.349	66.7707
10133.1	-27420.3	178.349	65.35
10135.1	-27418.1	178.349	51.1435
10137.1	-27415.8	178.349	53.9848
10139	-27413.5	178.349	69.612
10141	-27411.3	178.349	100.866
10143	-27409	178.349	61.088
10145	-27406.8	178.349	51.1435
10131.1	-27422.6	180.109	52.5741
10133.1	-27420.3	180.109	48.3114
10135.1	-27418.1	180.109	45.4695
10137.1	-27415.8	180.109	65.3624
10139	-27413.5	180.109	75.3089
10141	-27411.3	180.109	115.095
10143	-27409	180.109	72.4671
10145	-27406.8	180.109	48.3114
10131.1	-27422.6	181.869	58.2689
10133.1	-27420.3	181.869	46.8994
10135.1	-27418.1	181.869	48.3206
10137.1	-27415.8	181.869	62.5325
10139	-27413.5	181.869	90.9564
10141	-27411.3	181.869	115.117
10143	-27409	181.869	61.1113
10145	-27406.8	181.869	54.0054
10131.1	-27422.6	183.628	54.0157
10133.1	-27420.3	183.628	55.4372
10135.1	-27418.1	183.628	52.5942
10137.1	-27415.8	183.628	61.123
10139	-27413.5	183.628	79.6021
10141	-27411.3	183.628	126.51
10143	-27409	183.628	65.3874
10145	-27406.8	183.628	51.1728
10131.1	-27422.6	185.386	49.7608
10133.1	-27420.3	185.386	58.2913
10135.1	-27418.1	185.386	54.026
10137.1	-27415.8	185.386	46.9174
10139	-27413.5	185.386	76.7738
10141	-27411.3	185.386	129.378
10143	-27409	185.386	69.6652
10145	-27406.8	185.386	39.8087
10131.1	-27422.6	187.145	59.7245
10133.1	-27420.3	187.145	69.6785
10135.1	-27418.1	187.145	34.1283
10137.1	-27415.8	187.145	51.1924
10139	-27413.5	187.145	79.6326
10141	-27411.3	187.145	123.715
10143	-27409	187.145	63.9905
10145	-27406.8	187.145	61.1465
10131.1	-27422.6	188.903	62.5805
10133.1	-27420.3	188.903	72.5365
10135.1	-27418.1	188.903	52.6245
10137.1	-27415.8	188.903	61.1582
10139	-27413.5	188.903	73.9588
10141	-27411.3	188.903	123.739
10143	-27409	188.903	56.8914
10145	-27406.8	188.903	56.8914
10131.1	-27422.6	190.661	68.2828
10133.1	-27420.3	190.661	64.0151
10135.1	-27418.1	190.661	45.5219
10137.1	-27415.8	190.661	49.7896
10139	-27413.5	190.661	81.0858
10141	-27411.3	190.661	140.833
10143	-27409	190.661	75.3956
10145	-27406.8	190.661	46.9444
10131.1	-27422.6	192.418	59.759
10133.1	-27420.3	192.418	72.5645
10135.1	-27418.1	192.418	51.222
10137.1	-27415.8	192.418	54.0677
10139	-27413.5	192.418	88.2157
10141	-27411.3	192.418	143.706
10143	-27409	192.418	66.8732
10145	-27406.8	192.418	54.0677
10131.1	-27422.6	194.175	68.3092
10133.1	-27420.3	194.175	59.7706
10135.1	-27418.1	194.175	65.463
10137.1	-27415.8	194.175	45.5395
10139	-27413.5	194.175	85.3865
10141	-27411.3	194.175	143.734
10143	-27409	194.175	72.5786
10145	-27406.8	194.175	54.0781
10131.1	-27422.6	195.932	59.7822
10133.1	-27420.3	195.932	81.1329
10135.1	-27418.1	195.932	71.1692
10137.1	-27415.8	195.932	56.9354
10139	-27413.5	195.932	88.2499
10141	-27411.3	195.932	143.762
10143	-27409	195.932	71.1692
10145	-27406.8	195.932	59.7822
10131.1	-27422.6	197.688	65.4884
10133.1	-27420.3	197.688	46.9808
10135.1	-27418.1	197.688	66.9121
10137.1	-27415.8	197.688	52.6755
10139	-27413.5	197.688	99.6563
10141	-27411.3	197.688	143.79
10143	-27409	197.688	89.6907
10145	-27406.8	197.688	56.9465
10131.1	-27422.6	199.444	68.3491
10133.1	-27420.3	199.444	81.1645
10135.1	-27418.1	199.444	62.6533
10137.1	-27415.8	199.444	58.3815
10139	-27413.5	199.444	85.4363
10141	-27411.3	199.444	160.905
10143	-27409	199.444	65.5012
10145	-27406.8	199.444	76.8927
10131.1	-27422.6	201.2	69.7866
10133.1	-27420.3	201.2	75.4835
10135.1	-27418.1	201.2	61.2413
10137.1	-27415.8	201.2	61.2413
10139	-27413.5	201.2	91.1498
10141	-27411.3	201.2	168.058
10143	-27409	201.2	65.5139
10145	-27406.8	201.2	46.9991
10131.1	-27422.6	202.955	79.7717
10133.1	-27420.3	202.955	75.4982
10135.1	-27418.1	202.955	66.9512
10137.1	-27415.8	202.955	54.1308
10139	-27413.5	202.955	95.4411
10141	-27411.3	202.955	142.449
10143	-27409	202.955	94.0166
10145	-27406.8	202.955	62.6778
10131.1	-27422.6	204.71	96.8846
10133.1	-27420.3	204.71	69.8139
10135.1	-27418.1	204.71	72.6634
10137.1	-27415.8	204.71	52.7166
10139	-27413.5	204.71	118.256
10141	-27411.3	204.71	173.822
10143	-27409	204.71	95.4598
10145	-27406.8	204.71	79.7873
10131.1	-27422.6	206.465	78.3779
10133.1	-27420.3	206.465	81.228
10135.1	-27418.1	206.465	89.7783
10137.1	-27415.8	206.465	57.0021
10139	-27413.5	206.465	98.3286
10141	-27411.3	206.465	171.006
10143	-27409	206.465	98.3286
10145	-27406.8	206.465	72.6777
10131.1	-27422.6	208.219	69.8413
10133.1	-27420.3	208.219	68.416
10135.1	-27418.1	208.219	66.9906
10137.1	-27415.8	208.219	58.4386
10139	-27413.5	208.219	105.475
10141	-27411.3	208.219	153.936
10143	-27409	208.219	76.968
10145	-27406.8	208.219	65.5653
10131.1	-27422.6	209.973	75.5575
10133.1	-27420.3	209.973	82.6856
10135.1	-27418.1	209.973	55.5989
10137.1	-27415.8	209.973	78.4087
10139	-27413.5	209.973	109.772
10141	-27411.3	209.973	151.115
10143	-27409	209.973	84.1112
10145	-27406.8	209.973	64.1526
10131.1	-27422.6	211.727	85.5536
10133.1	-27420.3	211.727	74.1465
10135.1	-27418.1	211.727	58.4617
10137.1	-27415.8	211.727	59.8875
10139	-27413.5	211.727	111.22
10141	-27411.3	211.727	173.959
10143	-27409	211.727	92.6831
10145	-27406.8	211.727	65.5911
10131.1	-27422.6	213.48	92.7014
10133.1	-27420.3	213.48	77.0135
10135.1	-27418.1	213.48	85.5705
10137.1	-27415.8	213.48	61.3255
10139	-27413.5	213.48	88.4229
10141	-27411.3	213.48	152.601
10143	-27409	213.48	95.5538
10145	-27406.8	213.48	75.5873
10131.1	-27422.6	215.233	81.3081
10133.1	-27420.3	215.233	75.6022
10135.1	-27418.1	215.233	59.9112
10137.1	-27415.8	215.233	61.3377
10139	-27413.5	215.233	115.543
10141	-27411.3	215.233	186.866
10143	-27409	215.233	88.4404
10145	-27406.8	215.233	57.0583
10131.1	-27422.6	216.986	79.8974
10133.1	-27420.3	216.986	88.4579
10135.1	-27418.1	216.986	72.7637
10137.1	-27415.8	216.986	65.63
10139	-27413.5	216.986	101.299
10141	-27411.3	216.986	171.209
10143	-27409	216.986	77.044
10145	-27406.8	216.986	74.1905
10131.1	-27422.6	218.738	75.6322
10133.1	-27420.3	218.738	91.3295
10135.1	-27418.1	218.738	68.4971
10137.1	-27415.8	218.738	74.2052
10139	-27413.5	218.738	97.0376
10141	-27411.3	218.738	151.264
10143	-27409	218.738	95.6105
10145	-27406.8	218.738	72.7782
10131.1	-27422.6	220.49	88.493
10133.1	-27420.3	220.49	79.9292
10135.1	-27418.1	220.49	75.6472
10137.1	-27415.8	220.49	58.5196
10139	-27413.5	220.49	108.475
10141	-27411.3	220.49	148.44
10143	-27409	220.49	81.3565
10145	-27406.8	220.49	59.9469
10131.1	-27422.6	222.241	72.8071
10133.1	-27420.3	222.241	78.5175
10135.1	-27418.1	222.241	81.3727
10137.1	-27415.8	222.241	64.2416
10139	-27413.5	222.241	119.918
10141	-27411.3	222.241	152.752
10143	-27409	222.241	92.7934
10145	-27406.8	222.241	71.3795
10131.1	-27422.6	223.993	85.6725
10133.1	-27420.3	223.993	69.9659
10135.1	-27418.1	223.993	85.6725
10137.1	-27415.8	223.993	72.8216
10139	-27413.5	223.993	119.941
10141	-27411.3	223.993	161.35
10143	-27409	223.993	74.2495
10145	-27406.8	223.993	69.9659
10131.1	-27422.6	225.743	75.6925
10133.1	-27420.3	225.743	81.4051
10135.1	-27418.1	225.743	72.8362
10137.1	-27415.8	225.743	61.4109
10139	-27413.5	225.743	92.8304
10141	-27411.3	225.743	174.235
10143	-27409	225.743	85.6896
10145	-27406.8	225.743	68.5517
10131.1	-27422.6	227.494	65.7085
10133.1	-27420.3	227.494	77.136
10135.1	-27418.1	227.494	74.2792
10137.1	-27415.8	227.494	74.2792
10139	-27413.5	227.494	95.7058
10141	-27411.3	227.494	145.701
10143	-27409	227.494	84.2783
10145	-27406.8	227.494	62.8516
10131.1	-27422.6	229.244	67.1504
10133.1	-27420.3	229.244	82.8664
10135.1	-27418.1	229.244	65.7216
10137.1	-27415.8	229.244	62.8642
10139	-27413.5	229.244	84.2951
10141	-27411.3	229.244	154.303
10143	-27409	229.244	70.0078
10145	-27406.8	229.244	65.7216
10131.1	-27422.6	230.994	57.1607
10133.1	-27420.3	230.994	68.5928
10135.1	-27418.1	230.994	74.3089
10137.1	-27415.8	230.994	65.7348
10139	-27413.5	230.994	78.596
10141	-27411.3	230.994	148.618
10143	-27409	230.994	81.454
10145	-27406.8	230.994	70.0219
10131.1	-27422.6	232.743	68.6066
10133.1	-27420.3	232.743	62.8894
10135.1	-27418.1	232.743	52.8843
10137.1	-27415.8	232.743	65.748
10139	-27413.5	232.743	81.4703
10141	-27411.3	232.743	151.506
10143	-27409	232.743	77.1824
10145	-27406.8	232.743	51.455
10131.1	-27422.6	234.492	60.0428
10133.1	-27420.3	234.492	75.7683
10135.1	-27418.1	234.492	68.6204
10137.1	-27415.8	234.492	51.4653
10139	-27413.5	234.492	88.6347
10141	-27411.3	234.492	140.1
10143	-27409	234.492	87.2051
10145	-27406.8	234.492	52.8949
10131.1	-27422.6	236.241	60.0549
10133.1	-27420.3	236.241	67.2043
10135.1	-27418.1	236.241	54.3354
10137.1	-27415.8	236.241	58.625
10139	-27413.5	236.241	84.3629
10141	-27411.3	236.241	141.558
10143	-27409	236.241	52.9055
10145	-27406.8	236.241	68.6342
10131.1	-27422.6	237.99	70.0782
10133.1	-27420.3	237.99	64.3575
10135.1	-27418.1	237.99	51.486
10137.1	-27415.8	237.99	51.486
10139	-27413.5	237.99	95.8212
10141	-27411.3	237.99	147.307
10143	-27409	237.99	84.3799
10145	-27406.8	237.99	65.7877
10131.1	-27422.6	239.738	65.801
10133.1	-27420.3	239.738	62.9401
10135.1	-27418.1	239.738	55.7878
10137.1	-27415.8	239.738	64.3705
10139	-27413.5	239.738	90.1187
10141	-27411.3	239.738	143.046
10143	-27409	239.738	80.1055
10145	-27406.8	239.738	54.3573
10131.1	-27422.6	241.485	74.3987
10133.1	-27420.3	241.485	80.1217
10135.1	-27418.1	241.485	57.2298
10137.1	-27415.8	241.485	47.2146
10139	-27413.5	241.485	87.2754
10141	-27411.3	241.485	111.598
10143	-27409	241.485	68.6757
10145	-27406.8	241.485	60.0913
10131.1	-27422.6	243.233	61.5345
10133.1	-27420.3	243.233	61.5345
10135.1	-27418.1	243.233	65.8276
10137.1	-27415.8	243.233	68.6896
10139	-27413.5	243.233	84.431
10141	-27411.3	243.233	133.086
10143	-27409	243.233	71.5517
10145	-27406.8	243.233	48.6552
10131.1	-27422.6	244.98	64.4096
10133.1	-27420.3	244.98	70.1349
10135.1	-27418.1	244.98	52.959
10137.1	-27415.8	244.98	61.5469
10139	-27413.5	244.98	75.8602
10141	-27411.3	244.98	121.663
10143	-27409	244.98	68.7035
10145	-27406.8	244.98	51.5277
10131.1	-27422.6	246.726	64.4226
10133.1	-27420.3	246.726	68.7175
10135.1	-27418.1	246.726	62.991
10137.1	-27415.8	246.726	54.4013
10139	-27413.5	246.726	93.0549
10141	-27411.3	246.726	113.098
10143	-27409	246.726	70.1491
10145	-27406.8	246.726	55.8329
10131.1	-27422.6	248.473	57.2762
10133.1	-27420.3	248.473	55.8443
10135.1	-27418.1	248.473	61.5719
10137.1	-27415.8	248.473	41.5252
10139	-27413.5	248.473	81.6186
10141	-27411.3	248.473	111.689
10143	-27409	248.473	73.0271
10145	-27406.8	248.473	37.2295
10131.1	-27422.6	250.219	57.2878
10133.1	-27420.3	250.219	58.72
10135.1	-27418.1	250.219	52.9912
10137.1	-27415.8	250.219	60.1522
10139	-27413.5	250.219	75.9064
10141	-27411.3	250.219	121.737
10143	-27409	250.219	65.881
10145	-27406.8	250.219	50.1268
10131.1	-27422.6	251.964	53.002
10133.1	-27420.3	251.964	61.5969
10135.1	-27418.1	251.964	41.5421
10137.1	-27415.8	251.964	41.5421
10139	-27413.5	251.964	84.5167
10141	-27411.3	251.964	116.031
10143	-27409	251.964	75.9218
10145	-27406.8	251.964	55.867
10131.1	-27422.6	253.709	48.7145
10133.1	-27420.3	253.709	60.1767
10135.1	-27418.1	253.709	55.8784
10137.1	-27415.8	253.709	54.4456
10139	-27413.5	253.709	68.7734
10141	-27411.3	253.709	117.488
10143	-27409	253.709	50.1472
10145	-27406.8	253.709	40.1178
10131.1	-27422.6	255.454	48.7244
10133.1	-27420.3	255.454	68.7874
10135.1	-27418.1	255.454	44.4252
10137.1	-27415.8	255.454	55.8898
10139	-27413.5	255.454	65.9213
10141	-27411.3	255.454	107.48
10143	-27409	255.454	63.0551
10145	-27406.8	255.454	44.4252
10131.1	-27422.6	257.199	51.6011
10133.1	-27420.3	257.199	48.7343
10135.1	-27418.1	257.199	47.301
10137.1	-27415.8	257.199	58.7679
10139	-27413.5	257.199	68.8014
10141	-27411.3	257.199	98.9021
10143	-27409	257.199	54.4678
10145	-27406.8	257.199	60.2013
10131.1	-27422.6	258.943	53.0453
10133.1	-27420.3	258.943	51.6116
10135.1	-27418.1	258.943	53.0453
10137.1	-27415.8	258.943	43.0097
10139	-27413.5	258.943	57.3462
10141	-27411.3	258.943	101.79
10143	-27409	258.943	71.6828
10145	-27406.8	258.943	40.1424
10131.1	-27422.6	260.687	50.1882
10133.1	-27420.3	260.687	44.4524
10135.1	-27418.1	260.687	50.1882
10137.1	-27415.8	260.687	41.5845
10139	-27413.5	260.687	60.2259
10141	-27411.3	260.687	107.546
10143	-27409	260.687	54.4901
10145	-27406.8	260.687	40.1506
10131.1	-27422.6	262.43	54.5012
10133.1	-27420.3	262.43	50.1985
10135.1	-27418.1	262.43	54.5012
10137.1	-27415.8	262.43	51.6327
10139	-27413.5	262.43	86.0546
10141	-27411.3	262.43	91.7915
10143	-27409	262.43	61.6724
10145	-27406.8	262.43	44.4615
10131.1	-27422.6	264.173	73.1614
10133.1	-27420.3	264.173	57.3815
10135.1	-27418.1	264.173	45.9052
10137.1	-27415.8	264.173	51.6433
10139	-27413.5	264.173	67.4232
10141	-27411.3	264.173	101.852
10143	-27409	264.173	71.7268
10145	-27406.8	264.173	43.0361
10131.1	-27422.6	265.916	48.7842
10133.1	-27420.3	265.916	50.2191
10135.1	-27418.1	265.916	38.7404
10137.1	-27415.8	265.916	40.1753
10139	-27413.5	265.916	76.046
10141	-27411.3	265.916	99.0033
10143	-27409	265.916	54.5236
10145	-27406.8	265.916	43.0449
10131.1	-27422.6	267.658	35.8781
10133.1	-27420.3	267.658	48.7943
10135.1	-27418.1	267.658	48.7943
10137.1	-27415.8	267.658	45.924
10139	-27413.5	267.658	51.6645
10141	-27411.3	267.658	109.07
10143	-27409	267.658	57.405
10145	-27406.8	267.658	43.0538
10131.1	-27422.6	269.4	38.7563
10133.1	-27420.3	269.4	54.546
10135.1	-27418.1	269.4	47.3689
10137.1	-27415.8	269.4	53.1105
10139	-27413.5	269.4	67.4648
10141	-27411.3	269.4	116.269
10143	-27409	269.4	57.4168
10145	-27406.8	269.4	48.8043
10131.1	-27422.6	271.142	47.3786
10133.1	-27420.3	271.142	47.3786
10135.1	-27418.1	271.142	35.8929
10137.1	-27415.8	271.142	38.7643
10139	-27413.5	271.142	63.1715
10141	-27411.3	271.142	103.372
10143	-27409	271.142	66.0429
10145	-27406.8	271.142	38.7643
10131.1	-27422.6	272.883	47.3884
10133.1	-27420.3	272.883	53.1324
10135.1	-27418.1	272.883	48.8244
10137.1	-27415.8	272.883	61.7485
10139	-27413.5	272.883	74.6726
10141	-27411.3	272.883	101.957
10143	-27409	272.883	51.6964
10145	-27406.8	272.883	44.5163
10131.1	-27422.6	274.624	30.1624
10133.1	-27420.3	274.624	44.5255
10135.1	-27418.1	274.624	41.6529
10137.1	-27415.8	274.624	45.9618
10139	-27413.5	274.624	56.016
10141	-27411.3	274.624	99.1052
10143	-27409	274.624	53.1434
10145	-27406.8	274.624	31.5987
10131.1	-27422.6	276.365	56.0275
10133.1	-27420.3	276.365	54.5909
10135.1	-27418.1	276.365	44.5347
10137.1	-27415.8	276.365	34.4785
10139	-27413.5	276.365	81.8864
10141	-27411.3	276.365	96.2524
10143	-27409	276.365	58.9007
10145	-27406.8	276.365	43.0981
10131.1	-27422.6	278.105	50.2915
10133.1	-27420.3	278.105	53.1653
10135.1	-27418.1	278.105	45.9808
10137.1	-27415.8	278.105	50.2915
10139	-27413.5	278.105	74.7188
10141	-27411.3	278.105	86.214
10143	-27409	278.105	63.2236
10145	-27406.8	278.105	43.107
10131.1	-27422.6	279.845	47.4275
10133.1	-27420.3	279.845	51.7391
10135.1	-27418.1	279.845	45.9903
10137.1	-27415.8	279.845	33.0555
10139	-27413.5	279.845	64.6738
10141	-27411.3	279.845	87.669
10143	-27409	279.845	57.4878
10145	-27406.8	279.845	37.3671
10131.1	-27422.6	281.584	38.8123
10133.1	-27420.3	281.584	43.1248
10135.1	-27418.1	281.584	58.9372
10137.1	-27415.8	281.584	44.5623
10139	-27413.5	281.584	57.4997
10141	-27411.3	281.584	94.8746
10143	-27409	281.584	44.5623
10145	-27406.8	281.584	34.4998
10131.1	-27422.6	283.323	51.7605
10133.1	-27420.3	283.323	47.4471
10135.1	-27418.1	283.323	44.5715
10137.1	-27415.8	283.323	46.0093
10139	-27413.5	283.323	60.3872
10141	-27411.3	283.323	97.7698
10143	-27409	283.323	48.8849
10145	-27406.8	283.323	43.1337
10131.1	-27422.6	285.062	44.5807
10133.1	-27420.3	285.062	31.6379
10135.1	-27418.1	285.062	53.2093
10137.1	-27415.8	285.062	47.4569
10139	-27413.5	285.062	63.2759
10141	-27411.3	285.062	96.3519
10143	-27409	285.062	41.7046
10145	-27406.8	285.062	35.9522
10131.1	-27422.6	286.801	46.0284
10133.1	-27420.3	286.801	50.3435
10135.1	-27418.1	286.801	34.5213
10137.1	-27415.8	286.801	53.2203
10139	-27413.5	286.801	61.8506
10141	-27411.3	286.801	92.0567
10143	-27409	286.801	46.0284
10145	-27406.8	286.801	41.7132
10131.1	-27422.6	288.539	47.4766
10133.1	-27420.3	288.539	54.67
10135.1	-27418.1	288.539	51.7926
10137.1	-27415.8	288.539	37.4058
10139	-27413.5	288.539	77.6889
10141	-27411.3	288.539	102.147
10143	-27409	288.539	63.3021
10145	-27406.8	288.539	48.9153
10131.1	-27422.6	290.276	58.9983
10133.1	-27420.3	290.276	60.4373
10135.1	-27418.1	290.276	48.9254
10137.1	-27415.8	290.276	41.7305
10139	-27413.5	290.276	61.8763
10141	-27411.3	290.276	86.339
10143	-27409	290.276	58.9983
10145	-27406.8	290.276	48.9254
10131.1	-27422.6	292.014	33.1035
10133.1	-27420.3	292.014	61.8891
10135.1	-27418.1	292.014	44.6177
10137.1	-27415.8	292.014	48.9356
10139	-27413.5	292.014	66.2069
10141	-27411.3	292.014	69.0855
10143	-27409	292.014	66.2069
10145	-27406.8	292.014	40.2999
10131.1	-27422.6	293.751	51.8249
10133.1	-27420.3	293.751	43.1874
10135.1	-27418.1	293.751	51.8249
10137.1	-27415.8	293.751	47.5061
10139	-27413.5	293.751	76.2977
10141	-27411.3	293.751	83.4957
10143	-27409	293.751	50.3853
10145	-27406.8	293.751	43.1874
10131.1	-27422.6	295.487	44.6363
10133.1	-27420.3	295.487	47.516
10135.1	-27418.1	295.487	38.8767
10137.1	-27415.8	295.487	41.7565
10139	-27413.5	295.487	73.4338
10141	-27411.3	295.487	100.792
10143	-27409	295.487	57.5952
10145	-27406.8	295.487	53.2755
10131.1	-27422.6	297.224	41.7652
10133.1	-27420.3	297.224	51.8464
10135.1	-27418.1	297.224	50.4063
10137.1	-27415.8	297.224	47.5259
10139	-27413.5	297.224	67.6884
10141	-27411.3	297.224	103.693
10143	-27409	297.224	47.5259
10145	-27406.8	297.224	41.7652
10131.1	-27422.6	298.959	44.6548
10133.1	-27420.3	298.959	54.7382
10135.1	-27418.1	298.959	47.5358
10137.1	-27415.8	298.959	44.6548
10139	-27413.5	298.959	66.262
10141	-27411.3	298.959	96.5121
10143	-27409	298.959	57.6191
10145	-27406.8	298.959	37.4524
10131.1	-27422.6	300.695	46.1049
10133.1	-27420.3	300.695	38.901
10135.1	-27418.1	300.695	48.9865
10137.1	-27415.8	300.695	38.901
10139	-27413.5	300.695	61.9535
10141	-27411.3	300.695	90.769
10143	-27409	300.695	59.0719
10145	-27406.8	300.695	48.9865
10131.1	-27422.6	302.43	46.1145
10133.1	-27420.3	302.43	46.1145
10135.1	-27418.1	302.43	51.8788
10137.1	-27415.8	302.43	38.9091
10139	-27413.5	302.43	59.0842
10141	-27411.3	302.43	90.7879
10143	-27409	302.43	66.2896
10145	-27406.8	302.43	48.9967
10131.1	-27422.6	304.165	41.8
10133.1	-27420.3	304.165	53.331
10135.1	-27418.1	304.165	56.2138
10137.1	-27415.8	304.165	53.331
10139	-27413.5	304.165	63.4207
10141	-27411.3	304.165	100.897
10143	-27409	304.165	46.1241
10145	-27406.8	304.165	49.0069
10131.1	-27422.6	305.899	43.2504
10133.1	-27420.3	305.899	60.5505
10135.1	-27418.1	305.899	49.0171
10137.1	-27415.8	305.899	47.5754
10139	-27413.5	305.899	53.3421
10141	-27411.3	305.899	105.243
10143	-27409	305.899	49.0171
10145	-27406.8	305.899	49.0171
10131.1	-27422.6	307.633	50.4693
10133.1	-27420.3	307.633	51.9113
10135.1	-27418.1	307.633	47.5853
10137.1	-27415.8	307.633	51.9113
10139	-27413.5	307.633	56.2372
10141	-27411.3	307.633	90.8448
10143	-27409	307.633	51.9113
10145	-27406.8	307.633	37.4915
10131.1	-27422.6	309.367	47.5953
10133.1	-27420.3	309.367	43.2684
10135.1	-27418.1	309.367	46.153
10137.1	-27415.8	309.367	44.7107
10139	-27413.5	309.367	69.2295
10141	-27411.3	309.367	89.4214
10143	-27409	309.367	53.3644
10145	-27406.8	309.367	49.0376
10131.1	-27422.6	311.101	63.4736
10133.1	-27420.3	311.101	59.1459
10135.1	-27418.1	311.101	47.6052
10137.1	-27415.8	311.101	46.1626
10139	-27413.5	311.101	67.8014
10141	-27411.3	311.101	99.5382
10143	-27409	311.101	51.933
10145	-27406.8	311.101	47.6052
10131.1	-27422.6	312.834	46.1723
10133.1	-27420.3	312.834	38.9579
10135.1	-27418.1	312.834	51.9438
10137.1	-27415.8	312.834	50.5009
10139	-27413.5	312.834	56.2725
10141	-27411.3	312.834	102.445
10143	-27409	312.834	54.8296
10145	-27406.8	312.834	40.4007
10131.1	-27422.6	314.566	56.2842
10133.1	-27420.3	314.566	57.7274
10135.1	-27418.1	314.566	43.2956
10137.1	-27415.8	314.566	56.2842
10139	-27413.5	314.566	77.932
10141	-27411.3	314.566	98.1366
10143	-27409	314.566	62.057
10145	-27406.8	314.566	49.0683
10131.1	-27422.6	316.298	47.6351
10133.1	-27420.3	316.298	53.409
10135.1	-27418.1	316.298	53.409
10137.1	-27415.8	316.298	49.0786
10139	-27413.5	316.298	64.9569
10141	-27411.3	316.298	98.1571
10143	-27409	316.298	63.5134
10145	-27406.8	316.298	36.0872
10131.1	-27422.6	318.03	57.7516
10133.1	-27420.3	318.03	53.4202
10135.1	-27418.1	318.03	44.7575
10137.1	-27415.8	318.03	49.0888
10139	-27413.5	318.03	76.5208
10141	-27411.3	318.03	105.397
10143	-27409	318.03	63.5267
10145	-27406.8	318.03	46.2013
10131.1	-27422.6	319.762	53.4314
10133.1	-27420.3	319.762	46.2109
10135.1	-27418.1	319.762	40.4346
10137.1	-27415.8	319.762	57.7637
10139	-27413.5	319.762	76.5368
10141	-27411.3	319.762	105.419
10143	-27409	319.762	62.0959
10145	-27406.8	319.762	47.655
10131.1	-27422.6	321.493	54.887
10133.1	-27420.3	321.493	51.9982
10135.1	-27418.1	321.493	46.2206
10137.1	-27415.8	321.493	50.5538
10139	-27413.5	321.493	76.5529
10141	-27411.3	321.493	101.108
10143	-27409	321.493	57.7757
10145	-27406.8	321.493	31.7767
10131.1	-27422.6	323.224	47.675
10133.1	-27420.3	323.224	53.4538
10135.1	-27418.1	323.224	59.2325
10137.1	-27415.8	323.224	44.7856
10139	-27413.5	323.224	72.2348
10141	-27411.3	323.224	105.463
10143	-27409	323.224	65.0113
10145	-27406.8	323.224	47.675
10131.1	-27422.6	324.954	49.13
10133.1	-27420.3	324.954	59.245
10135.1	-27418.1	324.954	52.02
10137.1	-27415.8	324.954	50.575
10139	-27413.5	324.954	67.9149
10141	-27411.3	324.954	115.6
10143	-27409	324.954	83.8099
10145	-27406.8	324.954	43.35
10131.1	-27422.6	326.685	56.3668
10133.1	-27420.3	326.685	63.5933
10135.1	-27418.1	326.685	41.9137
10137.1	-27415.8	326.685	56.3668
10139	-27413.5	326.685	82.3822
10141	-27411.3	326.685	121.405
10143	-27409	326.685	66.4839
10145	-27406.8	326.685	52.0309
10131.1	-27422.6	328.414	52.0418
10133.1	-27420.3	328.414	56.3786
10135.1	-27418.1	328.414	49.1506
10137.1	-27415.8	328.414	67.9434
10139	-27413.5	328.414	78.0626
10141	-27411.3	328.414	108.42
10143	-27409	328.414	62.161
10145	-27406.8	328.414	46.2593
10131.1	-27422.6	330.144	67.9577
10133.1	-27420.3	330.144	53.4986
10135.1	-27418.1	330.144	46.269
10137.1	-27415.8	330.144	43.3772
10139	-27413.5	330.144	89.6463
10141	-27411.3	330.144	120.01
10143	-27409	330.144	54.9445
10145	-27406.8	330.144	41.9313
10131.1	-27422.6	331.873	50.6174
10133.1	-27420.3	331.873	70.8643
10135.1	-27418.1	331.873	57.8484
10137.1	-27415.8	331.873	47.725
10139	-27413.5	331.873	70.8643
10141	-27411.3	331.873	112.804
10143	-27409	331.873	56.4022
10145	-27406.8	331.873	54.956
10131.1	-27422.6	333.601	70.8792
10133.1	-27420.3	333.601	59.3071
10135.1	-27418.1	333.601	50.628
10137.1	-27415.8	333.601	62.2001
10139	-27413.5	333.601	91.1304
10141	-27411.3	333.601	117.168
10143	-27409	333.601	69.4327
10145	-27406.8	333.601	44.8419
10131.1	-27422.6	335.33	70.8941
10133.1	-27420.3	335.33	68.0004
10135.1	-27418.1	335.33	46.2982
10137.1	-27415.8	335.33	53.5323
10139	-27413.5	335.33	85.3623
10141	-27411.3	335.33	115.745
10143	-27409	335.33	66.5536
10145	-27406.8	335.33	53.5323
10131.1	-27422.6	337.058	65.1205
10133.1	-27420.3	337.058	65.1205
10135.1	-27418.1	337.058	59.332
10137.1	-27415.8	337.058	66.5676
10139	-27413.5	337.058	66.5676
10141	-27411.3	337.058	120.111
10143	-27409	337.058	76.6975
10145	-27406.8	337.058	39.0723
10131.1	-27422.6	338.785	62.2393
10133.1	-27420.3	338.785	72.3713
10135.1	-27418.1	338.785	56.4496
10137.1	-27415.8	338.785	56.4496
10139	-27413.5	338.785	75.2661
10141	-27411.3	338.785	112.899
10143	-27409	338.785	69.4764
10145	-27406.8	338.785	57.897
10131.1	-27422.6	340.512	68.0433
10133.1	-27420.3	340.512	49.2228
10135.1	-27418.1	340.512	60.8046
10137.1	-27415.8	340.512	62.2524
10139	-27413.5	340.512	81.0729
10141	-27411.3	340.512	128.848
10143	-27409	340.512	65.1478
10145	-27406.8	340.512	57.9092
10131.1	-27422.6	342.239	69.5056
10133.1	-27420.3	342.239	75.2978
10135.1	-27418.1	342.239	56.4733
10137.1	-27415.8	342.239	49.2331
10139	-27413.5	342.239	86.882
10141	-27411.3	342.239	127.427
10143	-27409	342.239	65.1615
10145	-27406.8	342.239	43.441
10131.1	-27422.6	343.966	57.9335
10133.1	-27420.3	343.966	59.3819
10135.1	-27418.1	343.966	65.1752
10137.1	-27415.8	343.966	59.3819
10139	-27413.5	343.966	70.9686
10141	-27411.3	343.966	117.315
10143	-27409	343.966	63.7269
10145	-27406.8	343.966	43.4501
10131.1	-27422.6	345.692	55.0484
10133.1	-27420.3	345.692	56.497
10135.1	-27418.1	345.692	53.5998
10137.1	-27415.8	345.692	57.9457
10139	-27413.5	345.692	78.2267
10141	-27411.3	345.692	134.724
10143	-27409	345.692	57.9457
10145	-27406.8	345.692	63.7403
10131.1	-27422.6	347.418	63.7537
10133.1	-27420.3	347.418	60.8558
10135.1	-27418.1	347.418	62.3047
10137.1	-27415.8	347.418	62.3047
10139	-27413.5	347.418	76.7942
10141	-27411.3	347.418	131.854
10143	-27409	347.418	75.3452
10145	-27406.8	347.418	60.8558
10131.1	-27422.6	349.143	62.3178
10133.1	-27420.3	349.143	76.8103
10135.1	-27418.1	349.143	66.6656
10137.1	-27415.8	349.143	60.8686
10139	-27413.5	349.143	81.1581
10141	-27411.3	349.143	120.288
10143	-27409	349.143	57.9701
10145	-27406.8	349.143	65.2163
10131.1	-27422.6	350.868	69.5787
10133.1	-27420.3	350.868	52.184
10135.1	-27418.1	350.868	60.8813
10137.1	-27415.8	350.868	42.0371
10139	-27413.5	350.868	89.8725
10141	-27411.3	350.868	123.212
10143	-27409	350.868	52.184
10145	-27406.8	350.868	65.23
10131.1	-27422.6	352.593	60.8941
10133.1	-27420.3	352.593	65.2437
10135.1	-27418.1	352.593	44.9457
10137.1	-27415.8	352.593	68.1435
10139	-27413.5	352.593	75.3928
10141	-27411.3	352.593	111.639
10143	-27409	352.593	69.5933
10145	-27406.8	352.593	68.1435
10131.1	-27422.6	354.317	58.0066
10133.1	-27420.3	354.317	56.5565
10135.1	-27418.1	354.317	53.6561
10137.1	-27415.8	354.317	49.3056
10139	-27413.5	354.317	69.6079
10141	-27411.3	354.317	116.013
10143	-27409	354.317	62.3571
10145	-27406.8	354.317	42.0548
10131.1	-27422.6	356.041	50.7665
10133.1	-27420.3	356.041	65.2712
10135.1	-27418.1	356.041	42.0636
10137.1	-27415.8	356.041	58.0188
10139	-27413.5	356.041	82.6768
10141	-27411.3	356.041	105.884
10143	-27409	356.041	58.0188
10145	-27406.8	356.041	59.4693
10131.1	-27422.6	357.764	53.6787
10133.1	-27420.3	357.764	56.5802
10135.1	-27418.1	357.764	53.6787
10137.1	-27415.8	357.764	53.6787
10139	-27413.5	357.764	65.2849
10141	-27411.3	357.764	105.907
10143	-27409	357.764	56.5802
10145	-27406.8	357.764	47.8756
10131.1	-27422.6	359.488	55.1411
10133.1	-27420.3	359.488	59.4943
10135.1	-27418.1	359.488	53.69
10137.1	-27415.8	359.488	58.0432
10139	-27413.5	359.488	75.4562
10141	-27411.3	359.488	103.027
10143	-27409	359.488	66.7497
10145	-27406.8	359.488	37.7281
10131.1	-27422.6	361.211	46.4443
10133.1	-27420.3	361.211	56.604
10135.1	-27418.1	361.211	46.4443
10137.1	-27415.8	361.211	43.5416
10139	-27413.5	361.211	68.2151
10141	-27411.3	361.211	100.146
10143	-27409	361.211	58.0554
10145	-27406.8	361.211	56.604
10131.1	-27422.6	362.933	46.4541
10133.1	-27420.3	362.933	45.0024
10135.1	-27418.1	362.933	52.2609
10137.1	-27415.8	362.933	56.6159
10139	-27413.5	362.933	60.971
10141	-27411.3	362.933	104.522
10143	-27409	362.933	58.0676
10145	-27406.8	362.933	42.099
10131.1	-27422.6	364.655	45.0119
10133.1	-27420.3	364.655	43.5599
10135.1	-27418.1	364.655	42.1079
10137.1	-27415.8	364.655	46.4639
10139	-27413.5	364.655	59.5318
10141	-27411.3	364.655	94.3798
10143	-27409	364.655	59.5318
10145	-27406.8	364.655	39.2039
10131.1	-27422.6	366.377	43.5691
10133.1	-27420.3	366.377	42.1167
10135.1	-27418.1	366.377	43.5691
10137.1	-27415.8	366.377	53.7352
10139	-27413.5	366.377	60.9967
10141	-27411.3	366.377	98.7565
10143	-27409	366.377	55.1875
10145	-27406.8	366.377	36.3075
10131.1	-27422.6	368.098	30.5048
10133.1	-27420.3	368.098	61.0095
10135.1	-27418.1	368.098	43.5782
10137.1	-27415.8	368.098	42.1256
10139	-27413.5	368.098	65.3673
10141	-27411.3	368.098	91.5143
10143	-27409	368.098	55.1991
10145	-27406.8	368.098	43.5782
10131.1	-27422.6	369.819	37.7757
10133.1	-27420.3	369.819	58.1165
10135.1	-27418.1	369.819	52.3049
10137.1	-27415.8	369.819	37.7757
10139	-27413.5	369.819	65.3811
10141	-27411.3	369.819	98.7981
10143	-27409	369.819	53.7578
10145	-27406.8	369.819	45.0403
10131.1	-27422.6	371.54	40.6901
10133.1	-27420.3	371.54	49.4094
10135.1	-27418.1	371.54	46.503
10137.1	-27415.8	371.54	50.8626
10139	-27413.5	371.54	71.2077
10141	-27411.3	371.54	111.898
10143	-27409	371.54	62.4884
10145	-27406.8	371.54	49.4094
10131.1	-27422.6	373.26	34.8846
10133.1	-27420.3	373.26	56.6874
10135.1	-27418.1	373.26	42.1522
10137.1	-27415.8	373.26	56.6874
10139	-27413.5	373.26	77.0368
10141	-27411.3	373.26	98.8396
10143	-27409	373.26	53.7804
10145	-27406.8	373.26	40.6987
10131.1	-27422.6	374.98	53.7917
10133.1	-27420.3	374.98	45.0687
10135.1	-27418.1	374.98	43.6149
10137.1	-27415.8	374.98	50.884
10139	-27413.5	374.98	62.5147
10141	-27411.3	374.98	98.8604
10143	-27409	374.98	52.3379
10145	-27406.8	374.98	34.8919
10131.1	-27422.6	376.7	45.0782
10133.1	-27420.3	376.7	59.6195
10135.1	-27418.1	376.7	45.0782
10137.1	-27415.8	376.7	39.2617
10139	-27413.5	376.7	62.5278
10141	-27411.3	376.7	111.968
10143	-27409	376.7	63.9819
10145	-27406.8	376.7	49.4406
10131.1	-27422.6	378.419	53.8143
10133.1	-27420.3	378.419	47.9966
10135.1	-27418.1	378.419	42.1788
10137.1	-27415.8	378.419	45.0877
10139	-27413.5	378.419	62.541
10141	-27411.3	378.419	93.0842
10143	-27409	378.419	61.0865
10145	-27406.8	378.419	49.451
10131.1	-27422.6	380.138	46.5519
10133.1	-27420.3	380.138	52.3709
10135.1	-27418.1	380.138	58.1899
10137.1	-27415.8	380.138	42.1877
10139	-27413.5	380.138	53.8256
10141	-27411.3	380.138	91.649
10143	-27409	380.138	48.0066
10145	-27406.8	380.138	43.6424
10131.1	-27422.6	381.857	58.2021
10133.1	-27420.3	381.857	61.1122
10135.1	-27418.1	381.857	42.1965
10137.1	-27415.8	381.857	53.8369
10139	-27413.5	381.857	56.747
10141	-27411.3	381.857	85.8481
10143	-27409	381.857	58.2021
10145	-27406.8	381.857	37.8314
10131.1	-27422.6	383.575	46.5715
10133.1	-27420.3	383.575	55.3036
10135.1	-27418.1	383.575	45.1161
10137.1	-27415.8	383.575	45.1161
10139	-27413.5	383.575	61.1251
10141	-27411.3	383.575	90.2322
10143	-27409	383.575	56.759
10145	-27406.8	383.575	37.8393
10131.1	-27422.6	385.292	43.6699
10133.1	-27420.3	385.292	62.5936
10135.1	-27418.1	385.292	43.6699
10137.1	-27415.8	385.292	36.3916
10139	-27413.5	385.292	72.7832
10141	-27411.3	385.292	88.7955
10143	-27409	385.292	55.3152
10145	-27406.8	385.292	48.0369
10131.1	-27422.6	387.01	45.1351
10133.1	-27420.3	387.01	42.2231
10135.1	-27418.1	387.01	40.7672
10137.1	-27415.8	387.01	49.503
10139	-27413.5	387.01	64.0627
10141	-27411.3	387.01	94.6381
10143	-27409	387.01	50.959
10145	-27406.8	387.01	42.2231
10131.1	-27422.6	388.727	58.251
10133.1	-27420.3	388.727	48.0571
10135.1	-27418.1	388.727	48.0571
10137.1	-27415.8	388.727	39.3195
10139	-27413.5	388.727	59.7073
10141	-27411.3	388.727	94.6579
10143	-27409	388.727	52.4259
10145	-27406.8	388.727	53.8822
10131.1	-27422.6	390.444	49.5238
10133.1	-27420.3	390.444	53.8935
10135.1	-27418.1	390.444	52.437
10137.1	-27415.8	390.444	42.2409
10139	-27413.5	390.444	67.0028
10141	-27411.3	390.444	91.7647
10143	-27409	390.444	58.2633
10145	-27406.8	390.444	46.6106
10131.1	-27422.6	392.16	48.0773
10133.1	-27420.3	392.16	52.448
10135.1	-27418.1	392.16	33.5084
10137.1	-27415.8	392.16	58.2755
10139	-27413.5	392.16	59.7324
10141	-27411.3	392.16	101.982
10143	-27409	392.16	58.2755
10145	-27406.8	392.16	48.0773
10131.1	-27422.6	393.876	52.459
10133.1	-27420.3	393.876	36.4298
10135.1	-27418.1	393.876	40.8014
10137.1	-27415.8	393.876	36.4298
10139	-27413.5	393.876	64.1165
10141	-27411.3	393.876	77.2313
10143	-27409	393.876	69.9453
10145	-27406.8	393.876	48.0874
10131.1	-27422.6	395.592	51.0125
10133.1	-27420.3	395.592	52.47
10135.1	-27418.1	395.592	40.81
10137.1	-27415.8	395.592	37.895
10139	-27413.5	395.592	64.13
10141	-27411.3	395.592	94.7375
10143	-27409	395.592	55.385
10145	-27406.8	395.592	37.895
10131.1	-27422.6	397.307	46.6498
10133.1	-27420.3	397.307	43.7342
10135.1	-27418.1	397.307	51.0232
10137.1	-27415.8	397.307	45.192
10139	-27413.5	397.307	69.9747
10141	-27411.3	397.307	100.589
10143	-27409	397.307	68.5169
10145	-27406.8	397.307	33.5295
10131.1	-27422.6	399.022	58.3245
10133.1	-27420.3	399.022	45.2015
10135.1	-27418.1	399.022	53.9501
10137.1	-27415.8	399.022	42.2852
10139	-27413.5	399.022	67.0731
10141	-27411.3	399.022	103.526
10143	-27409	399.022	65.615
10145	-27406.8	399.022	46.6596
10131.1	-27422.6	400.736	49.5862
10133.1	-27420.3	400.736	46.6694
10135.1	-27418.1	400.736	59.7951
10137.1	-27415.8	400.736	39.3773
10139	-27413.5	400.736	71.4625
10141	-27411.3	400.736	94.7971
10143	-27409	400.736	59.7951
10145	-27406.8	400.736	52.503
10131.1	-27422.6	402.451	40.8443
10133.1	-27420.3	402.451	64.1838
10135.1	-27418.1	402.451	64.1838
10137.1	-27415.8	402.451	65.6426
10139	-27413.5	402.451	67.1013
10141	-27411.3	402.451	113.78
10143	-27409	402.451	53.9728
10145	-27406.8	402.451	39.3855
10131.1	-27422.6	404.164	52.5251
10133.1	-27420.3	404.164	56.9021
10135.1	-27418.1	404.164	49.607
10137.1	-27415.8	404.164	48.148
10139	-27413.5	404.164	64.1973
10141	-27411.3	404.164	115.263
10143	-27409	404.164	55.4431
10145	-27406.8	404.164	53.9841
10131.1	-27422.6	405.878	53.9954
10133.1	-27420.3	405.878	48.1581
10135.1	-27418.1	405.878	51.0767
10137.1	-27415.8	405.878	51.0767
10139	-27413.5	405.878	62.7514
10141	-27411.3	405.878	100.694
10143	-27409	405.878	55.4547
10145	-27406.8	405.878	40.8614
10131.1	-27422.6	407.591	58.3856
10133.1	-27420.3	407.591	59.8453
10135.1	-27418.1	407.591	52.5471
10137.1	-27415.8	407.591	52.5471
10139	-27413.5	407.591	65.6839
10141	-27411.3	407.591	99.2556
10143	-27409	407.591	72.9821
10145	-27406.8	407.591	52.5471
10131.1	-27422.6	409.304	61.3178
10133.1	-27420.3	409.304	65.6976
10135.1	-27418.1	409.304	55.478
10137.1	-27415.8	409.304	43.7984
10139	-27413.5	409.304	67.1576
10141	-27411.3	409.304	102.196
10143	-27409	409.304	68.6175
10145	-27406.8	409.304	43.7984
10131.1	-27422.6	411.016	52.5691
10133.1	-27420.3	411.016	58.4101
10135.1	-27418.1	411.016	61.3306
10137.1	-27415.8	411.016	51.1089
10139	-27413.5	411.016	78.8537
10141	-27411.3	411.016	108.059
10143	-27409	411.016	68.6319
10145	-27406.8	411.016	42.3473
10131.1	-27422.6	412.728	81.7913
10133.1	-27420.3	412.728	67.1857
10135.1	-27418.1	412.728	64.2646
10137.1	-27415.8	412.728	74.4885
10139	-27413.5	412.728	83.2518
10141	-27411.3	412.728	118.305
10143	-27409	412.728	71.5674
10145	-27406.8	412.728	56.9618
10131.1	-27422.6	414.44	62.8172
10133.1	-27420.3	414.44	65.7389
10135.1	-27418.1	414.44	62.8172
10137.1	-27415.8	414.44	62.8172
10139	-27413.5	414.44	83.2693
10141	-27411.3	414.44	124.173
10143	-27409	414.44	86.191
10145	-27406.8	414.44	58.4346
10131.1	-27422.6	416.151	73.0585
10133.1	-27420.3	416.151	74.5197
10135.1	-27418.1	416.151	56.9856
10137.1	-27415.8	416.151	46.7574
10139	-27413.5	416.151	92.0537
10141	-27411.3	416.151	135.889
10143	-27409	416.151	92.0537
10145	-27406.8	416.151	73.0585
10131.1	-27422.6	417.862	92.073
10133.1	-27420.3	417.862	84.7656
10135.1	-27418.1	417.862	94.9959
10137.1	-27415.8	417.862	71.6123
10139	-27413.5	417.862	94.9959
10141	-27411.3	417.862	154.916
10143	-27409	417.862	92.073
10145	-27406.8	417.862	55.5361
10131.1	-27422.6	419.573	76.0126
10133.1	-27420.3	419.573	89.1687
10135.1	-27418.1	419.573	105.248
10137.1	-27415.8	419.573	76.0126
10139	-27413.5	419.573	124.251
10141	-27411.3	419.573	173.952
10143	-27409	419.573	109.634
10145	-27406.8	419.573	89.1687
10131.1	-27422.6	421.283	95.0357
10133.1	-27420.3	421.283	105.27
10135.1	-27418.1	421.283	90.6494
10137.1	-27415.8	421.283	99.4219
10139	-27413.5	421.283	141.822
10141	-27411.3	421.283	188.609
10143	-27409	421.283	124.277
10145	-27406.8	421.283	87.7252
10131.1	-27422.6	422.993	81.894
10133.1	-27420.3	422.993	102.367
10135.1	-27418.1	422.993	83.3564
10137.1	-27415.8	422.993	105.292
10139	-27413.5	422.993	140.39
10141	-27411.3	422.993	216.434
10143	-27409	422.993	109.679
10145	-27406.8	422.993	89.206
10131.1	-27422.6	424.702	122.867
10133.1	-27420.3	424.702	100.926
10135.1	-27418.1	424.702	103.852
10137.1	-27415.8	424.702	103.852
10139	-27413.5	424.702	144.807
10141	-27411.3	424.702	228.181
10143	-27409	424.702	119.941
10145	-27406.8	424.702	83.3738
10131.1	-27422.6	426.411	108.262
10133.1	-27420.3	426.411	105.336
10135.1	-27418.1	426.411	117.04
10137.1	-27415.8	426.411	98.0213
10139	-27413.5	426.411	130.207
10141	-27411.3	426.411	222.377
10143	-27409	426.411	133.133
10145	-27406.8	426.411	84.8542
10131.1	-27422.6	428.12	95.1151
10133.1	-27420.3	428.12	118.528
10135.1	-27418.1	428.12	73.1655
10137.1	-27415.8	428.12	87.7986
10139	-27413.5	428.12	143.404
10141	-27411.3	428.12	212.18
10143	-27409	428.12	119.991
10145	-27406.8	428.12	98.0417
10131.1	-27422.6	429.829	90.7441
10133.1	-27420.3	429.829	93.6713
10135.1	-27418.1	429.829	90.7441
10137.1	-27415.8	429.829	77.5716
10139	-27413.5	429.829	139.043
10141	-27411.3	429.829	221.006
10143	-27409	429.829	93.6713
10145	-27406.8	429.829	90.7441
10131.1	-27422.6	431.537	98.0826
10133.1	-27420.3	431.537	103.938
10135.1	-27418.1	431.537	89.2991
10137.1	-27415.8	431.537	92.227
10139	-27413.5	431.537	117.114
10141	-27411.3	431.537	177.134
10143	-27409	431.537	118.578
10145	-27406.8	431.537	73.196
10131.1	-27422.6	433.245	71.747
10133.1	-27420.3	433.245	92.2462
10135.1	-27418.1	433.245	84.9251
10137.1	-27415.8	433.245	67.3544
10139	-27413.5	433.245	101.032
10141	-27411.3	433.245	168.386
10143	-27409	433.245	101.032
10145	-27406.8	433.245	67.3544
10131.1	-27422.6	434.952	64.4393
10133.1	-27420.3	434.952	67.3684
10135.1	-27418.1	434.952	64.4393
10137.1	-27415.8	434.952	76.1556
10139	-27413.5	434.952	118.627
10141	-27411.3	434.952	162.563
10143	-27409	434.952	96.659
10145	-27406.8	434.952	70.2975
10131.1	-27422.6	436.659	87.8901
10133.1	-27420.3	436.659	90.8198
10135.1	-27418.1	436.659	79.1011
10137.1	-27415.8	436.659	68.8473
10139	-27413.5	436.659	115.722
10141	-27411.3	436.659	156.737
10143	-27409	436.659	83.4956
10145	-27406.8	436.659	73.2418
10131.1	-27422.6	438.366	83.513
10133.1	-27420.3	438.366	83.513
10135.1	-27418.1	438.366	79.1176
10137.1	-27415.8	438.366	86.4433
10139	-27413.5	438.366	99.6296
10141	-27411.3	438.366	169.956
10143	-27409	438.366	95.2341
10145	-27406.8	438.366	76.1873
10131.1	-27422.6	440.072	80.5995
10133.1	-27420.3	440.072	83.5304
10135.1	-27418.1	440.072	90.8576
10137.1	-27415.8	440.072	82.065
10139	-27413.5	440.072	133.356
10141	-27411.3	440.072	171.457
10143	-27409	440.072	114.305
10145	-27406.8	440.072	67.4105
10131.1	-27422.6	441.778	105.534
10133.1	-27420.3	441.778	101.137
10135.1	-27418.1	441.778	99.671
10137.1	-27415.8	441.778	80.6163
10139	-27413.5	441.778	120.192
10141	-27411.3	441.778	212.534
10143	-27409	441.778	93.808
10145	-27406.8	441.778	90.8765
10131.1	-27422.6	443.484	109.954
10133.1	-27420.3	443.484	99.6918
10135.1	-27418.1	443.484	85.0312
10137.1	-27415.8	443.484	108.488
10139	-27413.5	443.484	127.547
10141	-27411.3	443.484	222.84
10143	-27409	443.484	112.886
10145	-27406.8	443.484	95.2936
10131.1	-27422.6	445.189	101.179
10133.1	-27420.3	445.189	93.847
10135.1	-27418.1	445.189	73.318
10137.1	-27415.8	445.189	80.6498
10139	-27413.5	445.189	118.775
10141	-27411.3	445.189	209.689
10143	-27409	445.189	124.641
10145	-27406.8	445.189	71.8516
10131.1	-27422.6	446.894	101.2
10133.1	-27420.3	446.894	85.0666
10135.1	-27418.1	446.894	89.4665
10137.1	-27415.8	446.894	98.2665
10139	-27413.5	446.894	104.133
10141	-27411.3	446.894	176
10143	-27409	446.894	108.533
10145	-27406.8	446.894	77.7332
10131.1	-27422.6	448.598	92.4191
10133.1	-27420.3	448.598	88.0182
10135.1	-27418.1	448.598	76.2824
10137.1	-27415.8	448.598	82.1503
10139	-27413.5	448.598	143.763
10141	-27411.3	448.598	159.9
10143	-27409	448.598	86.5512
10145	-27406.8	448.598	63.0797
10131.1	-27422.6	450.302	83.6346
10133.1	-27420.3	450.302	82.1673
10135.1	-27418.1	450.302	71.8964
10137.1	-27415.8	450.302	83.6346
10139	-27413.5	450.302	108.578
10141	-27411.3	450.302	164.335
10143	-27409	450.302	85.1019
10145	-27406.8	450.302	71.8964
10131.1	-27422.6	452.006	79.2492
10133.1	-27420.3	452.006	73.3789
10135.1	-27418.1	452.006	85.1195
10137.1	-27415.8	452.006	70.4437
10139	-27413.5	452.006	90.9898
10141	-27411.3	452.006	142.355
10143	-27409	452.006	76.3141
10145	-27406.8	452.006	54.3004
10131.1	-27422.6	453.71	70.4584
10133.1	-27420.3	453.71	67.5226
10135.1	-27418.1	453.71	73.3941
10137.1	-27415.8	453.71	66.0547
10139	-27413.5	453.71	93.9445
10141	-27411.3	453.71	146.788
10143	-27409	453.71	82.2014
[truncated: 2,601 more rows]
